# Supplementary material for: Comparative proteomics of Listeria monocytogenes strains of food and clinical origin reveals strain-specific adaptation mechanisms
Source: Front Microbiol. 2025 Aug 26;16:1640990. doi: 10.3389/fmicb.2025.1640990 (PMC12417150; doi:10.3389/fmicb.2025.1640990)
Supplement: Supplementary file 2 [file Table_2.xlsx]

## Sheet: Sublocalization
Entry	CELLO			PSORTb		TMHMM	SignalP-5.0						LIPOP				Final Localization
							Prediction	SP(Sec/SPI)	TAT(Tat/SPI)	LIPO(Sec/SPII)	OTHER	CS Position
Q8Y422	Cytoplasmic	4.852 *	0	Cytoplasmic	0	0	OTHER	0.061809	0.018207	0.001518	0.918465		CYT	score=-0.200913			CYT
Q8YA11	Membrane	2.375 *	2	Unknown	1	0	LIPO(Sec/SPII)	0.000510	0.000083	0.999190	0.000218	CS pos: 21-22. IAG-CG. Pr: 0.9997	SpII	score=25.3155	margin=16.39908	cleavage=21-22	non cyt
Q8Y6W1	Cytoplasmic	4.561 *	0	Cytoplasmic	0	0	OTHER	0.019587	0.000430	0.001680	0.978303		CYT	score=-0.200913			CYT
Q8Y6Q0	Cytoplasmic	3.977 *	0	Cytoplasmic	0	0	OTHER	0.003644	0.000600	0.000492	0.995264		CYT	score=-0.200913			CYT
Q7AP52	Extracellular	2.891 *	2	Cellwall	0	1	LIPO(Sec/SPII)	0.000853	0.000128	0.998827	0.000192	CS pos: 22-23. LVA-CG. Pr: 0.9988	SpII	score=28.5491	margin=12.5261	cleavage=22-23	non cyt
P0DJM2	Cytoplasmic	4.709 *	0	Cytoplasmic	0	0	OTHER	0.030902	0.004067	0.011302	0.953729		CYT	score=-0.200913			CYT
Q8Y421	Cytoplasmic	4.967 *	0	Cytoplasmic	0	0	OTHER	0.006176	0.001491	0.000982	0.991351		CYT	score=-0.200913			CYT
Q8Y4I1	Cytoplasmic	4.731 *	0	Cytoplasmic	0	0	OTHER	0.003465	0.000202	0.000426	0.995907		CYT	score=-0.200913			CYT
P64074	Cytoplasmic	4.954 *	0	Cytoplasmic	0	0	OTHER	0.006175	0.001229	0.000810	0.991786		CYT	score=-0.200913			CYT
Q8YA96	Cytoplasmic	3.662 *	0	Cytoplasmic	0	0	OTHER	0.043393	0.003899	0.006652	0.946056		CYT	score=-0.200913			CYT
Q9AGE6	Cytoplasmic	4.802 *	0	Cytoplasmic	0	0	OTHER	0.004918	0.006203	0.001074	0.987805		CYT	score=-0.200913			CYT
Q9RLT9	Cytoplasmic	3.958 *	0	Cytoplasmic	0	0	OTHER	0.001456	0.000263	0.000321	0.997960		CYT	score=-0.200913			CYT
Q8Y6M7	Cytoplasmic	4.944 *	0	Cytoplasmic	0	0	OTHER	0.004826	0.000751	0.001680	0.992743		CYT	score=-0.200913			CYT
Q8Y786	Cytoplasmic	4.594 *	0	Cytoplasmic	0	0	OTHER	0.001890	0.000271	0.000374	0.997466		CYT	score=-0.200913			CYT
O31149	Cytoplasmic	4.937 *	0	Cytoplasmic	0	0	OTHER	0.001944	0.000195	0.000440	0.997422		CYT	score=-0.200913			CYT
Q48754	Membrane	1.792 *	2	Unknown	1	0	LIPO(Sec/SPII)	0.000904	0.000077	0.998829	0.000190	CS pos: 22-23. LGA-CG. Pr: 0.9991	SpII	score=24.2531	margin=9.4875	cleavage=22-23	non cyt
Q8Y4I2	Cytoplasmic	4.847 *	0	Cytoplasmic	0	0	OTHER	0.001267	0.000120	0.000212	0.998401		CYT	score=-0.200913			CYT
Q8Y7H4	Cytoplasmic	4.201 *	0	Cytoplasmic	0	0	OTHER	0.034593	0.035961	0.005057	0.924389		CYT	score=-0.200913			CYT
Q8Y4I4	Cytoplasmic	4.593 *	0	Cytoplasmic	0	0	OTHER	0.058239	0.004104	0.005594	0.932063		CYT	score=-0.200913			CYT
Q8Y4C1	Cytoplasmic	4.364 *	0	CytoplasmicMembrane	0	0	OTHER	0.006370	0.000131	0.000421	0.993078		CYT	score=-0.200913			CYT
Q8Y498	Cytoplasmic	4.733 *	0	Cytoplasmic	0	0	OTHER	0.021219	0.002014	0.000850	0.975917		CYT	score=-0.200913			CYT
Q8YAJ0	Extracellular	2.478 *	2	Cellwall	0	1	LIPO(Sec/SPII)	0.002597	0.000107	0.997052	0.000245	CS pos: 19-20. LTA-CG. Pr: 0.9976	SpII	score=26.2629	margin=11.8901	cleavage=19-20	non cyt
Q926Y9	Cytoplasmic	4.136 *	0	Cytoplasmic	0	0	OTHER	0.006194	0.000388	0.001057	0.992360		CYT	score=-0.200913			CYT
Q8Y846	Cytoplasmic	3.818 *	0	Cytoplasmic	0	0	OTHER	0.009007	0.001054	0.007804	0.982135		CYT	score=-0.200913			CYT
Q8Y5Y6	Cytoplasmic	4.338 *	0	Cytoplasmic	0	0	OTHER	0.006859	0.000333	0.001521	0.991288		CYT	score=-0.200913			CYT
Q8Y4R7	Cytoplasmic	4.646 *	0	Cytoplasmic	0	0	OTHER	0.005036	0.000680	0.000438	0.993847		CYT	score=-0.200913			CYT
Q8YAC3	Cytoplasmic	4.090 *	0	Cytoplasmic	0	0	OTHER	0.005702	0.000841	0.000534	0.992923		CYT	score=-0.200913			CYT
Q8Y851	Cytoplasmic	4.826 *	0	CytoplasmicMembrane	0	0	OTHER	0.003986	0.000376	0.000567	0.995071		CYT	score=-0.200913			CYT
Q8Y6R4	Cytoplasmic	4.903 *	0	Cytoplasmic	0	0	OTHER	0.003864	0.000783	0.000827	0.994525		CYT	score=-0.200913			CYT
Q8YAM2	Cytoplasmic	3.540 *	0	Cytoplasmic	0	0	OTHER	0.010527	0.000625	0.001975	0.986874		CYT	score=-0.200913			CYT
Q8Y4U6	Membrane	4.502 *	2	CytoplasmicMembrane	0	9	OTHER	0.020351	0.003148	0.004316	0.972185		CYT	score=-0.200913			non cyt
Q8Y7L0	Cytoplasmic	4.838 *	0	Cytoplasmic	0	0	OTHER	0.002163	0.000480	0.000401	0.996957		CYT	score=-0.200913			CYT
Q8Y436	Extracellular	3.355 *	2	Unknown	1	0	LIPO(Sec/SPII)	0.000422	0.000072	0.999390	0.000116	CS pos: 22-23. LVG-CG. Pr: 0.9995	SpII	score=26.2914	margin=15.0024	cleavage=22-23	non cyt
Q8Y574	Cytoplasmic	4.524 *	0	CytoplasmicMembrane	0	0	OTHER	0.075931	0.022733	0.021778	0.879557		CYT	score=-0.200913			CYT
Q8Y903	Cytoplasmic	4.448 *	0	Cytoplasmic	0	0	OTHER	0.014045	0.001802	0.002485	0.981668		CYT	score=-0.200913			CYT
Q8Y5B0	Cytoplasmic	4.937 *	0	Cytoplasmic	0	0	OTHER	0.007965	0.000662	0.001409	0.989964		CYT	score=-0.200913			CYT
Q8Y570	Cytoplasmic	4.640 *	0	Cytoplasmic	0	0	OTHER	0.001843	0.000128	0.000223	0.997807		CYT	score=-0.200913			CYT
Q8Y822	Cytoplasmic	4.906 *	0	Cytoplasmic	0	0	OTHER	0.003036	0.000542	0.000277	0.996144		CYT	score=-0.200913			CYT
Q8Y9I9	Cytoplasmic	4.786 *	0	Cytoplasmic	0	0	OTHER	0.003942	0.000414	0.000676	0.994968		CYT	score=-0.200913			CYT
Q8Y863	Cytoplasmic	4.163 *	0	Cytoplasmic	0	0	OTHER	0.002200	0.000442	0.000321	0.997037		CYT	score=-0.200913			CYT
Q8Y7B0	Cytoplasmic	4.632 *	0	Cytoplasmic	0	0	OTHER	0.009135	0.001350	0.002334	0.987181		CYT	score=-0.200913			CYT
Q8Y5N8	Cytoplasmic	4.639 *	0	Cytoplasmic	0	0	OTHER	0.007859	0.000879	0.001435	0.989827		CYT	score=-0.200913			CYT
Q8Y6V0	Cytoplasmic	4.019 *	0	Cytoplasmic	0	0	OTHER	0.001605	0.000116	0.000235	0.998044		CYT	score=-0.200913			CYT
P47847	Cytoplasmic	4.448 *	0	Cytoplasmic	0	0	OTHER	0.002011	0.000109	0.000252	0.997628		CYT	score=-0.200913			CYT
Q8Y915	Cytoplasmic	3.796 *	0	Cytoplasmic	0	0	OTHER	0.004026	0.000159	0.000496	0.995320		CYT	score=-0.200913			CYT
P33380	Cytoplasmic	3.848 *	0	Cytoplasmic	0	0	OTHER	0.053648	0.004016	0.202229	0.740107		SpI	score=0.737929	margin=0.938842	cleavage=22-23	CYT
Q8YAC6	Membrane	3.640 *	2	CytoplasmicMembrane	0	2	SP(Sec/SPI)	0.674100	0.008597	0.222622	0.094681	CS pos: 31-32. KEA-AK. Pr: 0.3332	SpI	score=0.0595463	margin=0.2604593	cleavage=29-30	non cyt
Q8Y8N0	Membrane	3.879 *	2	Cytoplasmic	0	0	OTHER	0.011030	0.001740	0.000695	0.986535		CYT	score=-0.200913			non cyt
Q8Y6M6	Cytoplasmic	4.762 *	0	Cytoplasmic	0	0	OTHER	0.002114	0.000207	0.000490	0.997189		CYT	score=-0.200913			CYT
Q8Y3P9	Cytoplasmic	4.645 *	0	Cytoplasmic	0	0	OTHER	0.006052	0.001259	0.000729	0.991960		CYT	score=-0.200913			CYT
Q8Y6V3	Cytoplasmic	4.934 *	0	Cytoplasmic	0	0	OTHER	0.002323	0.000168	0.000310	0.997199		CYT	score=-0.200913			CYT
Q8Y722	Cytoplasmic	4.878 *	0	Cytoplasmic	0	0	OTHER	0.006139	0.000596	0.000788	0.992476		CYT	score=-0.200913			CYT
Q8Y6D3	Cytoplasmic	4.423 *	0	Cytoplasmic	0	0	OTHER	0.014684	0.001189	0.002233	0.981894		CYT	score=-0.200913			CYT
P60426	Extracellular	2.153 *	2	Unknown	1	0	OTHER	0.009855	0.004483	0.002261	0.983401		CYT	score=-0.200913			non cyt
Q8Y557	Extracellular	2.143 *	2	CytoplasmicMembrane	0	1	LIPO(Sec/SPII)	0.001049	0.000069	0.998704	0.000177	CS pos: 20-21. LAA-CG. Pr: 0.9992	SpII	score=27.1954	margin=11.1451	cleavage=20-21	non cyt
Q8Y435	Cytoplasmic	2.475 *	0	CytoplasmicMembrane	0	3	OTHER	0.023690	0.002463	0.005682	0.968164		CYT	score=-0.200913			non cyt
Q8Y6V1	Cytoplasmic	4.432 *	0	Unknown	1	0	OTHER	0.007221	0.003674	0.001293	0.987811		CYT	score=-0.200913			CYT
Q8Y4C0	Cytoplasmic	3.927 *	0	Cytoplasmic	0	0	OTHER	0.013039	0.000492	0.000430	0.986040		CYT	score=-0.200913			CYT
Q8Y862	Cytoplasmic	4.799 *	0	Cytoplasmic	0	0	OTHER	0.027751	0.008790	0.003018	0.960442		CYT	score=-0.200913			CYT
Q8Y6W0	Cytoplasmic	4.568 *	0	Cytoplasmic	0	0	OTHER	0.016556	0.000599	0.002376	0.980468		CYT	score=-0.200913			CYT
Q8Y4B3	Cytoplasmic	4.864 *	0	Cytoplasmic	0	0	OTHER	0.002014	0.000098	0.000166	0.997721		CYT	score=-0.200913			CYT
Q8Y6X9	Cytoplasmic	4.710 *	0	Cytoplasmic	0	0	OTHER	0.016606	0.000383	0.000972	0.982038		CYT	score=-0.200913			CYT
Q8Y583	Cytoplasmic	3.488 *	0	Cytoplasmic	0	0	OTHER	0.003671	0.000192	0.000720	0.995417		CYT	score=-0.200913			CYT
Q8Y8D0	Cytoplasmic	4.434 *	0	Cytoplasmic	0	0	OTHER	0.043242	0.000834	0.003088	0.952836		CYT	score=-0.200913			CYT
Q8Y4G8	Cytoplasmic	4.663 *	0	Cytoplasmic	0	0	OTHER	0.021491	0.053357	0.001108	0.924044		CYT	score=-0.200913			CYT
Q8Y6T0	Cytoplasmic	4.916 *	0	Cytoplasmic	0	0	OTHER	0.003622	0.000172	0.000322	0.995884		CYT	score=-0.200913			CYT
Q8Y757	Cytoplasmic	4.392 *	0	Cytoplasmic	0	0	OTHER	0.008159	0.000449	0.001290	0.990103		CYT	score=-0.200913			CYT
P28764	Extracellular	2.933 *	2	Extracellular	2	0	OTHER	0.007144	0.000285	0.000420	0.992150		CYT	score=-0.200913			non cyt
Q8Y495	Cytoplasmic	4.619 *	0	Cytoplasmic	0	0	OTHER	0.065417	0.006988	0.033689	0.893905		CYT	score=-0.200913	margin=1.945367		CYT
Q8Y5G0	Cytoplasmic	4.108 *	0	Cytoplasmic	0	0	OTHER	0.003606	0.000416	0.000670	0.995308		CYT	score=-0.200913			CYT
Q8Y5M5	Cytoplasmic	3.269 *	0	Unknown	1	0	OTHER	0.009890	0.001473	0.001778	0.986860		CYT	score=-0.200913			CYT
Q8YAR1	Cytoplasmic	4.507 *	0	Cytoplasmic	0	0	OTHER	0.014123	0.000572	0.002681	0.982623		CYT	score=-0.200913			CYT
Q8YAB1	Cytoplasmic	4.981 *	0	Cytoplasmic	0	0	OTHER	0.021949	0.000322	0.002395	0.975334		CYT	score=-0.200913			CYT
Q8Y5B2	Cytoplasmic	3.979 *	0	Cytoplasmic	0	0	OTHER	0.003499	0.000123	0.000571	0.995808		CYT	score=-0.200913			CYT
Q8Y7F9	Cytoplasmic	4.936 *	0	Cytoplasmic	0	0	OTHER	0.002614	0.000750	0.000359	0.996276		CYT	score=-0.200913			CYT
Q8YA67	Extracellular	2.778 *	2	Unknown	1	1	OTHER	0.018563	0.005825	0.000941	0.974671		CYT	score=-0.200913			non cyt
Q8YAB6	Cytoplasmic	4.423 *	0	Cytoplasmic	0	0	OTHER	0.004368	0.000597	0.000475	0.994561		CYT	score=-0.200913			CYT
Q8Y6Y3	Cytoplasmic	3.362 *	0	Cytoplasmic	0	0	OTHER	0.006593	0.000897	0.001295	0.991214		CYT	score=-0.200913			CYT
Q7AP59	Cytoplasmic	2.376 *	0	Unknown	1	1	OTHER	0.173838	0.315259	0.032870	0.478032		CYT	score=-0.200913			non cyt
Q8Y7C9	Cytoplasmic	4.454 *	0	Cytoplasmic	0	0	OTHER	0.031864	0.111343	0.001355	0.855438		CYT	score=-0.200913			CYT
Q927L9	Cytoplasmic	4.326 *	0	Cytoplasmic	0	0	OTHER	0.021636	0.000234	0.000517	0.977613		CYT	score=-0.200913			CYT
Q8Y4M2	Cytoplasmic	4.923 *	0	Cytoplasmic	0	0	OTHER	0.008072	0.001396	0.000488	0.990044		CYT	score=-0.200913			CYT
Q8YAA3	Cytoplasmic	3.853 *	0	Cytoplasmic	0	0	OTHER	0.027160	0.047623	0.000958	0.924259		CYT	score=-0.200913			CYT
Q8Y6V2	Cytoplasmic	3.504 *	0	Cytoplasmic	0	0	OTHER	0.012316	0.001518	0.001406	0.984761		CYT	score=-0.200913			CYT
Q8Y7F6	Cytoplasmic	4.713 *	0	Cytoplasmic	0	0	OTHER	0.007820	0.000508	0.000736	0.990937		CYT	score=-0.200913			CYT
Q8Y7M0	Cytoplasmic	4.510 *	0	Cytoplasmic	0	0	OTHER	0.007868	0.000173	0.000865	0.991094		CYT	score=-0.200913			CYT
Q92EP8	Membrane	3.091 *	2	Cytoplasmic	0	1	OTHER	0.014579	0.003079	0.003376	0.978965		TMH	score=7.41907	margin=7.619983		non cyt
Q8Y9H0	Cytoplasmic	2.413 *	0	Cytoplasmic	0	0	OTHER	0.022712	0.000762	0.005213	0.971313		CYT	score=-0.200913			CYT
P66699	Cytoplasmic	4.637 *	0	Cytoplasmic	0	0	OTHER	0.023979	0.045825	0.001171	0.929025		CYT	score=-0.200913			CYT
Q8Y653	Membrane	3.417 *	2	CytoplasmicMembrane	0	0	LIPO(Sec/SPII)	0.000336	0.000045	0.999501	0.000117	CS pos: 18-19. LAG-CS. Pr: 0.9999	SpII	score=25.0161	margin=16.04347	cleavage=18-19	non cyt
Q8Y5W7	Cytoplasmic	4.844 *	0	Cytoplasmic	0	0	OTHER	0.002838	0.000291	0.000483	0.996388		CYT	score=-0.200913			CYT
Q8Y493	Cytoplasmic	4.955 *	0	Cytoplasmic	0	0	OTHER	0.004985	0.000295	0.000552	0.994169		CYT	score=-0.200913			CYT
Q8Y7G2	Cytoplasmic	4.768 *	0	Cytoplasmic	0	0	OTHER	0.005472	0.002061	0.000866	0.991600		CYT	score=-0.200913			CYT
Q92A74	Cytoplasmic	3.346 *	0	Cytoplasmic	0	0	OTHER	0.003784	0.000710	0.000516	0.994990		CYT	score=-0.200913			CYT
Q8Y6B1	Cytoplasmic	4.835 *	0	Cytoplasmic	0	0	OTHER	0.005787	0.000315	0.000470	0.993428		CYT	score=-0.200913			CYT
Q8YAB8	Cytoplasmic	4.986 *	0	Cytoplasmic	0	0	OTHER	0.003282	0.000895	0.000648	0.995175		CYT	score=-0.200913			CYT
Q7AP76	Membrane	2.537 *	2	CytoplasmicMembrane	0	0	OTHER	0.019171	0.001947	0.001349	0.977533		CYT	score=-0.200913			non cyt
Q8Y709	Cytoplasmic	4.903 *	0	Cytoplasmic	0	0	OTHER	0.001604	0.000427	0.000416	0.997554		CYT	score=-0.200913			CYT
Q8Y5V1	Cytoplasmic	4.950 *	0	Cytoplasmic	0	0	OTHER	0.004699	0.000345	0.000860	0.994097		CYT	score=-0.200913			CYT
Q8Y781	Cytoplasmic	3.865 *	0	Cytoplasmic	0	0	OTHER	0.016267	0.000193	0.000740	0.982799		CYT	score=-0.200913			CYT
Q8Y865	Cytoplasmic	4.016 *	0	Cytoplasmic	0	0	OTHER	0.001365	0.000068	0.000169	0.998398		CYT	score=-0.200913			CYT
Q8YAF2	Cytoplasmic	4.937 *	0	Cytoplasmic	0	0	OTHER	0.021973	0.001302	0.002445	0.974280		CYT	score=-0.200913			CYT
Q8Y5M4	Cytoplasmic	4.395 *	0	Cytoplasmic	0	0	OTHER	0.002944	0.000257	0.000526	0.996273		CYT	score=-0.200913			CYT
Q8YAB3	Cytoplasmic	4.927 *	0	Cytoplasmic	0	0	OTHER	0.005100	0.000585	0.001534	0.992780		CYT	score=-0.200913			CYT
Q8Y689	Cytoplasmic	4.741 *	0	Cytoplasmic	0	0	OTHER	0.016956	0.000926	0.002877	0.979241		CYT	score=-0.200913			CYT
Q8Y7F1	Cytoplasmic	4.191 *	0	Cytoplasmic	0	0	OTHER	0.016229	0.024142	0.002752	0.956876		CYT	score=-0.200913			CYT
Q8Y5N7	Cytoplasmic	4.720 *	0	Cytoplasmic	0	0	OTHER	0.001751	0.000440	0.000358	0.997451		CYT	score=-0.200913			CYT
Q8Y6T8	Cytoplasmic	4.276 *	0	CytoplasmicMembrane	0	1	OTHER	0.040357	0.002159	0.086115	0.871369		CYT	score=-0.200913			non cyt
Q8Y6P3	Cytoplasmic	3.961 *	0	Cytoplasmic	0	0	OTHER	0.001797	0.000105	0.000222	0.997876		CYT	score=-0.200913			CYT
Q8Y4U5	Cytoplasmic	4.305 *	0	Unknown	1	0	OTHER	0.008215	0.000237	0.000787	0.990761		CYT	score=-0.200913			CYT
Q8Y4I3	Cytoplasmic	4.174 *	0	Cytoplasmic	0	0	OTHER	0.017033	0.000699	0.001650	0.980619		CYT	score=-0.200913			CYT
Q8Y7E4	Cytoplasmic	4.720 *	0	Cytoplasmic	0	0	OTHER	0.013416	0.000258	0.003077	0.983249		CYT	score=-0.200913			CYT
Q8Y3T4	Cytoplasmic	4.966 *	0	Cytoplasmic	0	0	OTHER	0.001909	0.001420	0.000432	0.996239		CYT	score=-0.200913			CYT
Q8Y4A8	Cytoplasmic	4.934 *	0	Cytoplasmic	0	0	OTHER	0.003149	0.001069	0.000936	0.994846		CYT	score=-0.200913			CYT
Q8Y624	Cytoplasmic	4.798 *	0	Cytoplasmic	0	0	OTHER	0.008478	0.000517	0.000625	0.990379		CYT	score=-0.200913			CYT
Q8Y5Q0	Cytoplasmic	4.074 *	0	CytoplasmicMembrane	0	0	OTHER	0.002138	0.000187	0.000313	0.997361		CYT	score=-0.200913			CYT
Q8Y730	Cytoplasmic	4.629 *	0	Cytoplasmic	0	0	OTHER	0.004967	0.000182	0.000564	0.994287		CYT	score=-0.200913			CYT
Q8Y5M1	Cytoplasmic	4.095 *	0	Cytoplasmic	0	0	OTHER	0.236507	0.010431	0.028997	0.724065		SpI	score=0.58384	margin=0.784753	cleavage=24-25	CYT
P0DJP0	Cytoplasmic	4.627 *	0	Cytoplasmic	0	0	OTHER	0.013434	0.029880	0.001083	0.955603		CYT	score=-0.200913			CYT
Q8Y6T6	Cytoplasmic	3.108 *	0	Cytoplasmic	0	0	OTHER	0.017294	0.019552	0.013962	0.949192		CYT	score=-0.200913			CYT
Q8YAH4	Extracellular	3.261 *	2	Cellwall	0	0	LIPO(Sec/SPII)	0.000370	0.000076	0.999345	0.000209	CS pos: 21-22. LTA-CG. Pr: 0.9999	SpII	score=17.8224	margin=14.05326	cleavage=21-22	non cyt
Q929C7	Cytoplasmic	4.787 *	0	Cytoplasmic	0	0	OTHER	0.003671	0.000255	0.000579	0.995494		CYT	score=-0.200913			CYT
O32823	Cytoplasmic	4.489 *	0	Cytoplasmic	0	1	OTHER	0.122548	0.038677	0.004604	0.834171		CYT	score=-0.200913			non cyt
Q92AU6	Cytoplasmic	4.352 *	0	Cytoplasmic	0	0	OTHER	0.004244	0.000231	0.000288	0.995237		CYT	score=-0.200913			CYT
Q8YAV6	Cytoplasmic	4.263 *	0	Cytoplasmic	0	0	OTHER	0.004198	0.001825	0.000639	0.993338		CYT	score=-0.200913			CYT
Q8Y606	Cytoplasmic	2.670 *	0	Unknown	1	0	OTHER	0.131999	0.016643	0.015265	0.836093		CYT	score=-0.200913	margin=2.706717		CYT
Q8Y6T3	Cytoplasmic	4.002 *	0	Cytoplasmic	0	0	OTHER	0.011740	0.002416	0.003859	0.981985		CYT	score=-0.200913			CYT
Q8Y864	Cytoplasmic	4.571 *	0	CytoplasmicMembrane	0	0	OTHER	0.007264	0.000179	0.000470	0.992087		CYT	score=-0.200913			CYT
Q8YA80	Cytoplasmic	3.875 *	0	Cytoplasmic	0	0	OTHER	0.001627	0.000236	0.000293	0.997844		CYT	score=-0.200913			CYT
Q8Y971	Cytoplasmic	4.223 *	0	Cytoplasmic	0	0	OTHER	0.025147	0.000916	0.003483	0.970454		SpI	score=1.08218	margin=1.283093	cleavage=22-23	CYT
Q8Y6M1	Cytoplasmic	4.727 *	0	Cytoplasmic	0	0	OTHER	0.007265	0.000623	0.001655	0.990456		CYT	score=-0.200913			CYT
Q8Y3Y4	Cytoplasmic	4.959 *	0	Cytoplasmic	0	0	OTHER	0.036781	0.005545	0.002053	0.955621		CYT	score=-0.200913			CYT
Q8Y8I9	Cytoplasmic	4.032 *	0	Cytoplasmic	0	0	OTHER	0.020490	0.001380	0.003897	0.974233		CYT	score=-0.200913			CYT
Q8Y838	Cytoplasmic	4.439 *	0	Cytoplasmic	0	0	OTHER	0.005533	0.000239	0.000721	0.993508		CYT	score=-0.200913			CYT
Q8Y5E6	Cytoplasmic	4.638 *	0	Cytoplasmic	0	0	OTHER	0.010780	0.000490	0.000820	0.987910		CYT	score=-0.200913			CYT
P0DJL9	Cytoplasmic	4.927 *	0	Cytoplasmic	0	0	OTHER	0.002637	0.000242	0.000343	0.996778		CYT	score=-0.200913			CYT
Q8Y4M3	Cytoplasmic	4.684 *	0	Cytoplasmic	0	0	OTHER	0.003162	0.000712	0.000400	0.995727		CYT	score=-0.200913			CYT
Q8Y4B2	Cytoplasmic	4.945 *	0	Cytoplasmic	0	0	OTHER	0.006356	0.001746	0.000676	0.991222		CYT	score=-0.200913			CYT
Q8Y571	Cytoplasmic	4.920 *	0	Cytoplasmic	0	0	OTHER	0.003356	0.000150	0.000361	0.996133		CYT	score=-0.200913			CYT
Q8Y7J7	Cytoplasmic	4.372 *	0	Cytoplasmic	0	0	OTHER	0.004047	0.000790	0.000585	0.994578		CYT	score=-0.200913			CYT
Q8Y553	Cytoplasmic	4.149 *	0	Cytoplasmic	0	0	OTHER	0.001717	0.000160	0.000288	0.997835		CYT	score=-0.200913			CYT
Q8Y7A1	Cytoplasmic	3.315 *	0	CytoplasmicMembrane	0	0	OTHER	0.003998	0.000371	0.000412	0.995219		CYT	score=-0.200913			CYT
P66548	Cytoplasmic	4.266 *	0	Cytoplasmic	0	0	OTHER	0.002611	0.000149	0.000526	0.996713		CYT	score=-0.200913			CYT
Q8Y6Z3	Cytoplasmic	4.351 *	0	Cytoplasmic	0	0	OTHER	0.005135	0.000785	0.000940	0.993141		CYT	score=-0.200913			CYT
Q8Y644	Cytoplasmic	3.898 *	0	Cytoplasmic	0	0	OTHER	0.007654	0.000504	0.000573	0.991268		CYT	score=-0.200913			CYT
Q8Y767	Cytoplasmic	4.129 *	0	Cytoplasmic	0	0	OTHER	0.002097	0.000136	0.000221	0.997546		CYT	score=-0.200913			CYT
Q8Y920	Cytoplasmic	3.694 *	0	CytoplasmicMembrane	0	0	OTHER	0.007371	0.000213	0.000616	0.991800		CYT	score=-0.200913			CYT
Q8Y7I0	Cytoplasmic	4.953 *	0	Cytoplasmic	0	0	OTHER	0.003382	0.000159	0.000181	0.996278		CYT	score=-0.200913			CYT
Q8YAD3	Cytoplasmic	4.056 *	0	Cytoplasmic	0	0	OTHER	0.007068	0.000883	0.001737	0.990312		CYT	score=-0.200913			CYT
Q8Y444	Cytoplasmic	3.684 *	0	Unknown	1	0	SP(Sec/SPI)	0.492388	0.004727	0.205144	0.297742	CS pos: 24-25. STA-TV. Pr: 0.1019	CYT	score=-0.200913			non cyt
Q8Y437	Cytoplasmic	2.128 *	0	Unknown	1	0	LIPO(Sec/SPII)	0.000770	0.000058	0.999029	0.000143	CS pos: 19-20. VSA-CG. Pr: 0.9994	SpII	score=20.4652	margin=10.82522	cleavage=19-20	non cyt
Q8Y7I4	Cytoplasmic	4.606 *	0	Cytoplasmic	0	0	OTHER	0.023145	0.108448	0.002091	0.866316		CYT	score=-0.200913			CYT
P66623	Cytoplasmic	3.543 *	0	Cytoplasmic	0	0	OTHER	0.006986	0.000304	0.000750	0.991961		CYT	score=-0.200913			CYT
Q8Y782	Cytoplasmic	3.306 *	0	Cytoplasmic	0	0	OTHER	0.005254	0.000625	0.000493	0.993628		CYT	score=-0.200913			CYT
Q8YAC4	Cytoplasmic	3.995 *	0	Cytoplasmic	0	0	OTHER	0.012097	0.011239	0.002795	0.973869		CYT	score=-0.200913			CYT
Q8YAD4	Cytoplasmic	4.808 *	0	Cytoplasmic	0	0	OTHER	0.011488	0.000518	0.004351	0.983644		CYT	score=-0.200913			CYT
Q8Y440	Cytoplasmic	4.122 *	0	Cytoplasmic	0	0	OTHER	0.012145	0.000483	0.000715	0.986657		CYT	score=-0.200913			CYT
Q8Y581	Membrane	2.951 *	2	CytoplasmicMembrane	0	0	OTHER	0.024780	0.004181	0.001243	0.969797		CYT	score=-0.200913			non cyt
Q8Y835	Cytoplasmic	4.239 *	0	Cytoplasmic	0	0	OTHER	0.010048	0.000223	0.001744	0.987985		CYT	score=-0.200913			CYT
P0DJP2	Cytoplasmic	3.954 *	0	Cytoplasmic	0	1	OTHER	0.267727	0.008547	0.066029	0.657697		CYT	score=-0.200913			non cyt
Q8Y6T1	Membrane	2.386 *	2	CytoplasmicMembrane	0	1	OTHER	0.128798	0.001188	0.022165	0.847848		CYT	score=-0.200913	margin=0.742355		non cyt
Q8Y7C5	Cytoplasmic	4.661 *	0	Cytoplasmic	0	0	OTHER	0.003189	0.000505	0.000615	0.995691		CYT	score=-0.200913			CYT
Q8Y4U2	Cytoplasmic	4.632 *	0	Cytoplasmic	0	0	OTHER	0.008548	0.000640	0.001428	0.989384		CYT	score=-0.200913			CYT
Q8Y5V2	Cytoplasmic	4.126 *	0	Cytoplasmic	0	0	OTHER	0.182625	0.006120	0.003894	0.807362		CYT	score=-0.200913			CYT
Q8Y688	Cytoplasmic	4.093 *	0	Cytoplasmic	0	0	OTHER	0.003688	0.000252	0.001168	0.994891		CYT	score=-0.200913			CYT
Q8YAM0	Membrane	4.569 *	2	CytoplasmicMembrane	0	3	OTHER	0.005365	0.001092	0.001722	0.991822		CYT	score=-0.200913			non cyt
Q8Y6Z2	Cytoplasmic	3.402 *	0	Cytoplasmic	0	0	OTHER	0.003839	0.000123	0.000621	0.995416		CYT	score=-0.200913			CYT
Q926X1	Cytoplasmic	4.873 *	0	Cytoplasmic	0	0	OTHER	0.173775	0.037277	0.006385	0.782564		CYT	score=-0.200913			CYT
Q8Y8U6	Cytoplasmic	3.222 *	0	Unknown	1	0	OTHER	0.003521	0.001687	0.000505	0.994287		CYT	score=-0.200913			CYT
Q8Y6M4	Cytoplasmic	4.768 *	0	Cytoplasmic	0	0	OTHER	0.008977	0.002821	0.001024	0.987177		CYT	score=-0.200913			CYT
P66042	Cytoplasmic	4.303 *	0	Cytoplasmic	0	0	OTHER	0.005764	0.001110	0.000564	0.992562		CYT	score=-0.200913			CYT
Q8Y6L1	Cytoplasmic	4.277 *	0	Cytoplasmic	0	0	OTHER	0.006621	0.000237	0.000742	0.992400		CYT	score=-0.200913			CYT
Q8Y616	Cytoplasmic	4.879 *	0	Cytoplasmic	0	0	OTHER	0.003279	0.000969	0.000485	0.995267		CYT	score=-0.200913			CYT
Q8Y7K9	Cytoplasmic	4.002 *	0	Cytoplasmic	0	0	OTHER	0.017864	0.000310	0.002022	0.979804		CYT	score=-0.200913			CYT
Q48793	Cytoplasmic	2.871 *	0	Cytoplasmic	0	0	OTHER	0.010151	0.000568	0.000596	0.988686		CYT	score=-0.200913			CYT
Q8Y8S1	Cytoplasmic	4.881 *	0	Cytoplasmic	0	0	OTHER	0.008681	0.000447	0.000991	0.989881		CYT	score=-0.200913			CYT
Q8Y5G2	Cytoplasmic	4.602 *	0	Cytoplasmic	0	0	OTHER	0.006949	0.001831	0.000591	0.990629		CYT	score=-0.200913			CYT
Q7AP53	Membrane	3.531 *	2	CytoplasmicMembrane	0	0	OTHER	0.019328	0.000435	0.001431	0.978806		CYT	score=-0.200913			non cyt
P0A442	Cytoplasmic	4.759 *	0	Cytoplasmic	0	0	OTHER	0.046093	0.001287	0.135503	0.817118		CYT	score=-0.200913			CYT
Q8Y6D2	Cytoplasmic	1.876 *	0	Cytoplasmic	0	0	OTHER	0.002390	0.000253	0.000301	0.997055		CYT	score=-0.200913			CYT
Q8Y5W9	Cytoplasmic	3.982 *	0	Cytoplasmic	0	0	SP(Sec/SPI)	0.628055	0.010356	0.033453	0.328137	CS pos: 23-24. VLA-DN. Pr: 0.5209	SpI	score=2.34806	margin=2.548973	cleavage=23-24	non cyt
Q8Y841	Cytoplasmic	4.438 *	0	CytoplasmicMembrane	0	0	OTHER	0.004414	0.000185	0.000622	0.994780		CYT	score=-0.200913			CYT
Q8Y8E8	Cytoplasmic	4.942 *	0	Cytoplasmic	0	0	OTHER	0.003698	0.000170	0.000385	0.995747		CYT	score=-0.200913			CYT
Q8Y7G7	Cytoplasmic	4.767 *	0	Cytoplasmic	0	0	OTHER	0.012703	0.019801	0.001528	0.965969		CYT	score=-0.200913			CYT
Q8Y5S7	Cytoplasmic	4.733 *	0	Unknown	1	0	OTHER	0.003403	0.000391	0.001106	0.995100		CYT	score=-0.200913			CYT
Q7AP65	Cytoplasmic	4.307 *	0	CytoplasmicMembrane	0	0	OTHER	0.046193	0.000355	0.009334	0.944118		CYT	score=-0.200913			CYT
Q8Y446	Cytoplasmic	4.501 *	0	Cytoplasmic	0	0	OTHER	0.008261	0.004469	0.000972	0.986298		CYT	score=-0.200913			CYT
Q8Y5R1	Cytoplasmic	4.511 *	0	Cytoplasmic	0	0	OTHER	0.011514	0.001781	0.000738	0.985967		CYT	score=-0.200913			CYT
Q8Y449	Cytoplasmic	4.824 *	0	Cytoplasmic	0	0	OTHER	0.090928	0.002113	0.008294	0.898665		CYT	score=-0.200913			CYT
Q8Y764	Membrane	2.820 *	2	Cytoplasmic	0	0	OTHER	0.059010	0.006802	0.005939	0.928250		CYT	score=-0.200913			non cyt
Q8Y683	Cytoplasmic	4.613 *	0	Cytoplasmic	0	0	OTHER	0.013983	0.002243	0.002159	0.981615		CYT	score=-0.200913			CYT
Q8Y4C5	Cytoplasmic	3.031 *	0	Cytoplasmic	0	0	OTHER	0.010538	0.001173	0.001598	0.986692		CYT	score=-0.200913			CYT
Q8Y754	Cytoplasmic	4.919 *	0	Cytoplasmic	0	0	OTHER	0.001527	0.000312	0.000234	0.997927		CYT	score=-0.200913			CYT
Q8Y9H4	Cytoplasmic	4.153 *	0	Unknown	1	0	OTHER	0.003942	0.000143	0.000272	0.995642		CYT	score=-0.200913			CYT
Q8Y5W6	Cytoplasmic	4.431 *	0	Cytoplasmic	0	0	OTHER	0.004979	0.000342	0.001579	0.993100		CYT	score=-0.200913			CYT
P0A438	Cytoplasmic	4.695 *	0	Cytoplasmic	0	0	OTHER	0.014721	0.001949	0.003095	0.980234		CYT	score=-0.200913			CYT
Q8YAA4	Cytoplasmic	2.939 *	0	Cytoplasmic	0	0	OTHER	0.006173	0.000356	0.000574	0.992897		CYT	score=-0.200913			CYT
Q8Y573	Cytoplasmic	4.793 *	0	Cytoplasmic	0	0	OTHER	0.002652	0.000109	0.000309	0.996930		CYT	score=-0.200913			CYT
Q928M6	Cytoplasmic	4.296 *	0	Cytoplasmic	0	0	OTHER	0.002753	0.000386	0.000356	0.996506		CYT	score=-0.200913			CYT
Q8Y5H3	Membrane	2.425 *	2	Cytoplasmic	0	1	OTHER	0.093220	0.000904	0.008655	0.897221		CYT	score=-0.200913	margin=2.262157		non cyt
Q8Y5F4	Cytoplasmic	3.395 *	0	Unknown	1	0	OTHER	0.019975	0.000867	0.002977	0.976180		CYT	score=-0.200913			CYT
Q8Y795	Membrane	2.692 *	2	Unknown	1	1	OTHER	0.001961	0.000293	0.000333	0.997413		CYT	score=-0.200913			non cyt
Q927Y2	Cytoplasmic	4.564 *	0	Cytoplasmic	0	0	OTHER	0.004486	0.000266	0.000758	0.994490		CYT	score=-0.200913			CYT
Q8Y9H5	Membrane	2.907 *	2	Cytoplasmic	0	0	OTHER	0.006772	0.000207	0.000808	0.992212		CYT	score=-0.200913			non cyt
Q8Y8E9	Cytoplasmic	3.513 *	0	Cytoplasmic	0	0	OTHER	0.004617	0.000408	0.001304	0.993671		CYT	score=-0.200913			CYT
Q8Y4F6	Cytoplasmic	3.865 *	0	Cytoplasmic	0	0	OTHER	0.017028	0.035322	0.001700	0.945950		CYT	score=-0.200913			CYT
Q8Y4Q8	Cytoplasmic	4.723 *	0	Cytoplasmic	0	0	OTHER	0.004654	0.000471	0.000417	0.994459		CYT	score=-0.200913			CYT
Q8Y3P3	Cytoplasmic	3.826 *	0	Cytoplasmic	0	0	OTHER	0.001051	0.000097	0.000166	0.998686		CYT	score=-0.200913			CYT
Q8Y6P8	Cytoplasmic	2.500 *	0	CytoplasmicMembrane	0	0	OTHER	0.003253	0.000193	0.000298	0.996256		CYT	score=-0.200913			CYT
Q8Y8K3	Cytoplasmic	4.270 *	0	Cytoplasmic	0	0	OTHER	0.001359	0.000132	0.000214	0.998295		CYT	score=-0.200913			CYT
P58695	Cytoplasmic	4.886 *	0	Cytoplasmic	0	0	OTHER	0.007222	0.001559	0.000754	0.990465		CYT	score=-0.200913			CYT
Q8Y695	Membrane	3.212 *	2	CytoplasmicMembrane	0	0	OTHER	0.002288	0.000239	0.000257	0.997216		CYT	score=-0.200913			non cyt
Q8Y8A1	Cytoplasmic	3.686 *	0	Cytoplasmic	0	0	OTHER	0.003161	0.000369	0.000278	0.996191		CYT	score=-0.200913			CYT
Q8Y6S2	Cytoplasmic	3.426 *	0	Cytoplasmic	0	0	OTHER	0.002947	0.000589	0.000329	0.996134		CYT	score=-0.200913			CYT
Q8Y8H6	Membrane	2.936 *	2	CytoplasmicMembrane	0	5	OTHER	0.002751	0.000077	0.003715	0.993457		TMH	score=8.47865	margin=8.679563		non cyt
Q92CZ5	Cytoplasmic	2.781 *	0	Cytoplasmic	0	0	OTHER	0.008279	0.000171	0.001517	0.990034		CYT	score=-0.200913			CYT
Q8YAE0	Cytoplasmic	4.645 *	0	Cytoplasmic	0	0	OTHER	0.010977	0.002490	0.001042	0.985491		CYT	score=-0.200913			CYT
Q8Y837	Cytoplasmic	4.098 *	0	Cytoplasmic	0	0	OTHER	0.011286	0.000258	0.001992	0.986465		CYT	score=-0.200913			CYT
Q8Y6X8	Cytoplasmic	3.927 *	0	Cytoplasmic	0	0	OTHER	0.035386	0.003210	0.003320	0.958084		CYT	score=-0.200913			CYT
P66054	Cytoplasmic	2.426 *	0	Cytoplasmic	0	0	OTHER	0.022249	0.001994	0.001889	0.973868		CYT	score=-0.200913			CYT
Q8Y866	Cytoplasmic	4.710 *	0	Cytoplasmic	0	0	OTHER	0.006564	0.002099	0.000501	0.990836		CYT	score=-0.200913			CYT
Q8Y3Y3	Cytoplasmic	4.767 *	0	Cytoplasmic	0	0	OTHER	0.004062	0.000685	0.000615	0.994639		CYT	score=-0.200913			CYT
Q8Y7N3	Cytoplasmic	3.231 *	0	Unknown	1	0	OTHER	0.005068	0.000764	0.000691	0.993477		CYT	score=-0.200913			CYT
Q8Y907	Cytoplasmic	4.757 *	0	Cytoplasmic	0	0	OTHER	0.009020	0.000189	0.000967	0.989825		CYT	score=-0.200913			CYT
Q8Y458	Cytoplasmic	2.196 *	0	Unknown	1	0	OTHER	0.014827	0.001782	0.002883	0.980507		CYT	score=-0.200913			CYT
Q92CE7	Cytoplasmic	3.946 *	0	Cytoplasmic	0	0	OTHER	0.001188	0.000075	0.000215	0.998522		CYT	score=-0.200913			CYT
Q8Y8D5	Cytoplasmic	3.515 *	0	CytoplasmicMembrane	0	0	OTHER	0.020333	0.002890	0.003877	0.972900		CYT	score=-0.200913			CYT
Q8Y905	Cytoplasmic	3.741 *	0	Cytoplasmic	0	0	OTHER	0.005943	0.002540	0.000541	0.990975		CYT	score=-0.200913			CYT
Q7AP84	Cytoplasmic	3.678 *	0	Cytoplasmic	0	0	OTHER	0.086675	0.028353	0.026786	0.858185		SpI	score=0.000989943	margin=0.201902943	cleavage=18-19	CYT
Q8YA72	Cytoplasmic	4.908 *	0	Cytoplasmic	0	0	OTHER	0.002202	0.000171	0.000231	0.997396		CYT	score=-0.200913			CYT
Q8Y6H5	Cytoplasmic	4.911 *	0	Cytoplasmic	0	0	OTHER	0.007747	0.001386	0.001251	0.989615		CYT	score=-0.200913			CYT
Q8Y7J4	Cytoplasmic	4.908 *	0	Cytoplasmic	0	0	OTHER	0.003258	0.000182	0.000410	0.996151		CYT	score=-0.200913			CYT
Q8Y6G9	Cytoplasmic	3.458 *	0	Unknown	1	0	OTHER	0.002604	0.000243	0.000701	0.996452		CYT	score=-0.200913			CYT
Q8YAW1	Cytoplasmic	3.077 *	0	Cytoplasmic	0	0	OTHER	0.006505	0.001199	0.000870	0.991426		CYT	score=-0.200913			CYT
Q8YA12	Cytoplasmic	3.039 *	0	Cytoplasmic	0	1	OTHER	0.001800	0.000204	0.000237	0.997758		CYT	score=-0.200913			non cyt
P66103	Cytoplasmic	2.617 *	0	Cytoplasmic	0	0	OTHER	0.010273	0.006873	0.006289	0.976565		CYT	score=-0.200913			CYT
Q8Y850	Membrane	2.501 *	2	Unknown	1	0	LIPO(Sec/SPII)	0.000379	0.000047	0.999438	0.000136	CS pos: 19-20. LGA-CG. Pr: 0.9997	SpII	score=26.021	margin=17.90358	cleavage=19-20	non cyt
Q8Y6S6	Cytoplasmic	4.520 *	0	Cytoplasmic	0	0	OTHER	0.002928	0.000540	0.000617	0.995915		CYT	score=-0.200913			CYT
Q8YAV7	Cytoplasmic	4.483 *	0	Cytoplasmic	0	0	OTHER	0.002851	0.001640	0.000252	0.995257		CYT	score=-0.200913			CYT
Q9AGE7	Cytoplasmic	4.340 *	0	Cytoplasmic	0	0	OTHER	0.009206	0.000802	0.001660	0.988332		CYT	score=-0.200913			CYT
Q8Y7Q1	Cytoplasmic	4.737 *	0	Cytoplasmic	0	0	OTHER	0.003891	0.000626	0.000474	0.995008		CYT	score=-0.200913			CYT
Q8Y565	Cytoplasmic	4.893 *	0	Cytoplasmic	0	0	OTHER	0.019259	0.001345	0.002742	0.976655		CYT	score=-0.200913			CYT
Q8Y7B3	Cytoplasmic	4.525 *	0	Cytoplasmic	0	0	OTHER	0.005645	0.000510	0.000540	0.993305		CYT	score=-0.200913			CYT
Q8Y8V6	Cytoplasmic	3.126 *	0	Unknown	1	0	OTHER	0.009911	0.001548	0.000774	0.987767		CYT	score=-0.200913			CYT
Q8Y6S8	Cytoplasmic	4.134 *	0	Cytoplasmic	0	0	OTHER	0.026585	0.001195	0.002491	0.969729		CYT	score=-0.200913			CYT
Q8YAC8	Cytoplasmic	2.829 *	0	Cytoplasmic	0	0	OTHER	0.005255	0.000331	0.000727	0.993687		CYT	score=-0.200913			CYT
Q8Y8J4	Cytoplasmic	4.776 *	0	Cytoplasmic	0	0	OTHER	0.014750	0.000428	0.001120	0.983701		CYT	score=-0.200913			CYT
Q8Y708	Cytoplasmic	4.921 *	0	Cytoplasmic	0	0	OTHER	0.001835	0.000185	0.000304	0.997675		CYT	score=-0.200913			CYT
Q8Y9T0	Cytoplasmic	2.935 *	0	CytoplasmicMembrane	0	1	OTHER	0.118112	0.001094	0.011131	0.869663		TMH	score=6.33625	margin=3.09713		non cyt
Q8Y798	Cytoplasmic	4.186 *	0	CytoplasmicMembrane	0	0	OTHER	0.003427	0.000247	0.001758	0.994567		CYT	score=-0.200913			CYT
P0A4L3	Cytoplasmic	4.165 *	0	Cytoplasmic	0	0	OTHER	0.010855	0.000668	0.001272	0.987205		CYT	score=-0.200913			CYT
Q8Y797	Cytoplasmic	4.087 *	0	Cytoplasmic	0	0	OTHER	0.010837	0.001086	0.000628	0.987448		CYT	score=-0.200913			CYT
Q8Y5Y0	Cytoplasmic	3.726 *	0	Cytoplasmic	0	0	OTHER	0.007294	0.000980	0.000924	0.990802		CYT	score=-0.200913			CYT
Q8Y5T8	Cytoplasmic	4.749 *	0	Cytoplasmic	0	0	OTHER	0.005166	0.001566	0.000550	0.992718		CYT	score=-0.200913			CYT
Q8YAN9	Cytoplasmic	2.940 *	0	Cytoplasmic	0	0	OTHER	0.009879	0.000569	0.001559	0.987993		CYT	score=-0.200913			CYT
Q8Y4H1	Cytoplasmic	4.765 *	0	Cytoplasmic	0	0	OTHER	0.008829	0.001458	0.000808	0.988905		CYT	score=-0.200913			CYT
Q8Y7D5	Cytoplasmic	4.755 *	0	Cytoplasmic	0	0	OTHER	0.005882	0.000263	0.000634	0.993221		CYT	score=-0.200913			CYT
Q8Y4B9	Cytoplasmic	3.802 *	0	Cytoplasmic	0	0	OTHER	0.002701	0.000245	0.000326	0.996727		CYT	score=-0.200913			CYT
Q8Y7J8	Cytoplasmic	4.755 *	0	Cytoplasmic	0	0	OTHER	0.003210	0.000208	0.000285	0.996297		CYT	score=-0.200913			CYT
Q8Y6V4	Cytoplasmic	4.555 *	0	Cytoplasmic	0	0	OTHER	0.020429	0.000200	0.002408	0.976963		CYT	score=-0.200913			CYT
Q8Y3W1	Cytoplasmic	4.267 *	0	Cytoplasmic	0	0	OTHER	0.010220	0.000411	0.000592	0.988777		CYT	score=-0.200913			CYT
P0DJM1	Cytoplasmic	3.452 *	0	Cytoplasmic	0	0	OTHER	0.020947	0.002452	0.002627	0.973974		CYT	score=-0.200913			CYT
Q8Y703	Membrane	4.801 *	2	CytoplasmicMembrane	0	10	SP(Sec/SPI)	0.542712	0.001546	0.068164	0.387579	CS pos: 25-26. GTA-KM. Pr: 0.1126	SpI	score=9.09115	margin=6.42964	cleavage=25-26	non cyt
Q8Y690	Cytoplasmic	4.246 *	0	Cytoplasmic	0	0	OTHER	0.008298	0.000648	0.002125	0.988929		CYT	score=-0.200913			CYT
Q8Y4B8	Membrane	2.896 *	2	CytoplasmicMembrane	0	1	OTHER	0.002052	0.000285	0.000913	0.996751		CYT	score=-0.200913			non cyt
Q8Y825	Cytoplasmic	4.759 *	0	Cytoplasmic	0	0	OTHER	0.010486	0.037819	0.000700	0.950994		CYT	score=-0.200913			CYT
Q9RQI6	Membrane	2.456 *	2	Cytoplasmic	0	0	OTHER	0.004016	0.000432	0.000606	0.994947		CYT	score=-0.200913			non cyt
Q8Y770	Cytoplasmic	4.514 *	0	Cytoplasmic	0	0	OTHER	0.065159	0.001829	0.001155	0.931857		CYT	score=-0.200913			CYT
Q8Y3Y8	Extracellular	3.600 *	2	Extracellular	2	1	SP(Sec/SPI)	0.731057	0.075107	0.004925	0.188911	CS pos: 52-53. VSA-DE. Pr: 0.6386	SpI	score=0.394797	margin=0.59571	cleavage=38-39	non cyt
P61055	Cytoplasmic	3.478 *	0	Cytoplasmic	0	0	OTHER	0.007171	0.000969	0.001141	0.990718		CYT	score=-0.200913			CYT
Q8Y6T4	Cytoplasmic	4.831 *	0	Cytoplasmic	0	0	OTHER	0.005801	0.000434	0.002335	0.991430		CYT	score=-0.200913			CYT
Q8Y5J3	Extracellular	2.469 *	2	Cytoplasmic	0	0	OTHER	0.005145	0.000129	0.000788	0.993938		CYT	score=-0.200913			non cyt
Q8Y729	Cytoplasmic	3.135 *	0	Cytoplasmic	0	0	OTHER	0.002985	0.001273	0.000283	0.995460		CYT	score=-0.200913			CYT
P64277	Cytoplasmic	4.683 *	0	Cytoplasmic	0	0	OTHER	0.002513	0.000277	0.000352	0.996859		CYT	score=-0.200913			CYT
Q8Y5R3	Cytoplasmic	4.677 *	0	Cytoplasmic	0	0	OTHER	0.003620	0.000117	0.000300	0.995963		CYT	score=-0.200913			CYT
Q8Y7C7	Cytoplasmic	4.225 *	0	Cytoplasmic	0	0	OTHER	0.009069	0.000568	0.001059	0.989304		CYT	score=-0.200913			CYT
Q8Y832	Cytoplasmic	3.630 *	0	Cytoplasmic	0	0	OTHER	0.004396	0.000212	0.003185	0.992208		CYT	score=-0.200913			CYT
Q8Y5Y8	Cytoplasmic	2.967 *	0	Unknown	1	0	OTHER	0.003419	0.000239	0.000511	0.995831		CYT	score=-0.200913			CYT
Q8Y5X0	Cytoplasmic	4.504 *	0	Cytoplasmic	0	0	OTHER	0.016308	0.001679	0.003526	0.978487		CYT	score=-0.200913			CYT
Q8YAH3	Cytoplasmic	3.138 *	0	CytoplasmicMembrane	0	1	LIPO(Sec/SPII)	0.000776	0.000071	0.998974	0.000178	CS pos: 20-21. LAG-CG. Pr: 0.9995	SpII	score=21.2391	margin=10.7622	cleavage=20-21	non cyt
Q8Y4R2	Membrane	3.112 *	2	CytoplasmicMembrane	0	0	OTHER	0.021035	0.003011	0.002787	0.973167		CYT	score=-0.200913			non cyt
Q8Y6G1	Cytoplasmic	4.286 *	0	Cytoplasmic	0	0	OTHER	0.020171	0.001104	0.002497	0.976229		CYT	score=-0.200913			CYT
Q8Y6T2	Cytoplasmic	3.899 *	0	Cytoplasmic	0	0	OTHER	0.002507	0.008246	0.000252	0.988995		CYT	score=-0.200913			CYT
Q8Y6K9	Cytoplasmic	3.827 *	0	Unknown	1	0	OTHER	0.004219	0.000769	0.000817	0.994195		CYT	score=-0.200913			CYT
Q8Y6B7	Cytoplasmic	4.337 *	0	CytoplasmicMembrane	0	0	OTHER	0.118090	0.072926	0.015132	0.793852		CYT	score=-0.200913			CYT
Q8Y6Y9	Membrane	1.845 *	2	Unknown	1	0	OTHER	0.006516	0.000715	0.000884	0.991885		CYT	score=-0.200913			non cyt
Q8Y826	Cytoplasmic	4.649 *	0	Cytoplasmic	0	0	OTHER	0.000672	0.000091	0.000190	0.999046		CYT	score=-0.200913			CYT
Q8Y441	Cytoplasmic	2.977 *	0	Cytoplasmic	0	0	OTHER	0.005102	0.000615	0.000903	0.993379		CYT	score=-0.200913			CYT
Q8Y6X7	Cytoplasmic	4.645 *	0	Cytoplasmic	0	0	OTHER	0.002890	0.000307	0.000435	0.996368		CYT	score=-0.200913			CYT
Q8Y9P3	Cytoplasmic	4.188 *	0	Unknown	1	1	SP(Sec/SPI)	0.555668	0.014139	0.098062	0.332130	CS pos: 30-31. QKA-AE. Pr: 0.1640	SpI	score=5.31713	margin=5.518043	cleavage=21-22	non cyt
Q8Y8V9	Cytoplasmic	4.449 *	0	Cytoplasmic	0	0	OTHER	0.004490	0.000745	0.000504	0.994261		CYT	score=-0.200913			CYT
Q8Y845	Cytoplasmic	2.446 *	0	Unknown	1	0	LIPO(Sec/SPII)	0.000577	0.000109	0.998912	0.000402	CS pos: 18-19. LTA-CG. Pr: 0.9997	SpII	score=15.8394	margin=10.63989	cleavage=18-19	non cyt
Q7AP85	Cytoplasmic	4.433 *	0	Cytoplasmic	0	0	OTHER	0.003727	0.000203	0.000333	0.995738		CYT	score=-0.200913			CYT
Q8Y4A5	Cytoplasmic	3.658 *	0	Cytoplasmic	0	0	OTHER	0.012767	0.000548	0.001115	0.985570		CYT	score=-0.200913			CYT
Q8Y9Z8	Cytoplasmic	4.965 *	0	Cytoplasmic	0	0	OTHER	0.010403	0.000774	0.004537	0.984286		CYT	score=-0.200913			CYT
Q8Y836	Cytoplasmic	3.999 *	0	Unknown	1	0	OTHER	0.004129	0.000257	0.000398	0.995215		CYT	score=-0.200913			CYT
Q8Y791	Cytoplasmic	4.581 *	0	Cytoplasmic	0	0	OTHER	0.012439	0.000217	0.004096	0.983248		CYT	score=-0.200913			CYT
Q8Y5F0	Membrane	3.249 *	2	CytoplasmicMembrane	0	0	OTHER	0.009009	0.000369	0.001041	0.989580		CYT	score=-0.200913			non cyt
Q8Y651	Cytoplasmic	3.467 *	0	CytoplasmicMembrane	0	0	OTHER	0.033867	0.002121	0.005583	0.958429		CYT	score=-0.200913			CYT
Q8Y7L9	Membrane	4.892 *	2	CytoplasmicMembrane	0	9	OTHER	0.007441	0.000696	0.001626	0.990237		CYT	score=-0.200913			non cyt
Q8Y3S7	Membrane	2.879 *	2	CytoplasmicMembrane	0	0	SP(Sec/SPI)	0.990897	0.007877	0.000776	0.000450	CS pos: 31-32. AQA-AE. Pr: 0.9631	SpI	score=15.6897	margin=15.890613	cleavage=31-32	non cyt
Q8Y9L8	Cytoplasmic	3.274 *	0	Cytoplasmic	0	0	OTHER	0.005340	0.000436	0.001147	0.993077		CYT	score=-0.200913			CYT
Q8Y8P0	Cytoplasmic	3.600 *	0	Cytoplasmic	0	0	OTHER	0.016411	0.000315	0.001917	0.981357		CYT	score=-0.200913			CYT
Q8Y6Z6	Cytoplasmic	3.520 *	0	Cytoplasmic	0	0	OTHER	0.129945	0.004756	0.009554	0.855745		SpI	score=2.8234	margin=3.024313	cleavage=21-22	CYT
Q8Y7Y1	Cytoplasmic	3.757 *	0	Cytoplasmic	0	0	OTHER	0.002415	0.000197	0.000227	0.997161		CYT	score=-0.200913			CYT
Q8Y4A4	Cytoplasmic	4.295 *	0	Cytoplasmic	0	0	OTHER	0.029539	0.001116	0.004398	0.964947		CYT	score=-0.200913			CYT
Q8Y6U8	Cytoplasmic	3.820 *	0	Unknown	1	0	OTHER	0.004435	0.000234	0.000654	0.994677		CYT	score=-0.200913			CYT
P0A3L1	Cytoplasmic	4.903 *	0	Cytoplasmic	0	0	OTHER	0.002467	0.000486	0.000425	0.996622		CYT	score=-0.200913			CYT
Q8Y6W6	Cytoplasmic	4.060 *	0	Cytoplasmic	0	0	OTHER	0.006273	0.000234	0.000755	0.992738		CYT	score=-0.200913			CYT
Q8Y6J9	Cytoplasmic	4.604 *	0	Cytoplasmic	0	0	OTHER	0.028640	0.010125	0.006541	0.954694		CYT	score=-0.200913			CYT
Q8Y7Q2	Cytoplasmic	4.704 *	0	Cytoplasmic	0	0	OTHER	0.002889	0.001056	0.000429	0.995626		CYT	score=-0.200913			CYT
Q8Y8H5	Membrane	3.973 *	2	CytoplasmicMembrane	0	1	OTHER	0.339673	0.001051	0.012173	0.647103		SpI	score=0.460061	margin=0.660974	cleavage=23-24	non cyt
Q8Y3P4	Cytoplasmic	4.748 *	0	Cytoplasmic	0	0	OTHER	0.003436	0.000144	0.000465	0.995955		CYT	score=-0.200913			CYT
Q8Y840	Cytoplasmic	4.518 *	0	Cytoplasmic	0	0	OTHER	0.145665	0.009731	0.004020	0.840585		CYT	score=-0.200913			CYT
Q8Y788	Cytoplasmic	2.707 *	0	Cytoplasmic	0	0	OTHER	0.002860	0.000143	0.000288	0.996709		CYT	score=-0.200913			CYT
Q8Y4K4	Cytoplasmic	4.813 *	0	Cytoplasmic	0	0	OTHER	0.006837	0.000398	0.001524	0.991241		CYT	score=-0.200913			CYT
Q8Y5G1	Cytoplasmic	2.988 *	0	Cytoplasmic	0	0	OTHER	0.021480	0.000574	0.001281	0.976666		CYT	score=-0.200913			CYT
Q8Y6E9	Cytoplasmic	2.517 *	0	Unknown	1	0	LIPO(Sec/SPII)	0.000840	0.000061	0.998911	0.000188	CS pos: 19-20. LGA-CS. Pr: 0.9994	SpII	score=20.9085	margin=12.10151	cleavage=19-20	non cyt
Q8Y8V4	Cytoplasmic	3.001 *	0	Cytoplasmic	0	0	OTHER	0.011388	0.000413	0.002251	0.985948		CYT	score=-0.200913			CYT
Q8Y8K9	Cytoplasmic	4.127 *	0	Cytoplasmic	0	0	OTHER	0.001470	0.000181	0.000274	0.998075		CYT	score=-0.200913			CYT
Q8Y7J0	Cytoplasmic	4.074 *	0	Cytoplasmic	0	0	OTHER	0.004376	0.002637	0.000590	0.992397		CYT	score=-0.200913			CYT
Q8Y725	Membrane	3.793 *	2	Unknown	1	1	OTHER	0.292350	0.000937	0.051782	0.654930		SpI	score=0.994775	margin=1.195688	cleavage=31-32	non cyt
Q8Y447	Cytoplasmic	2.748 *	0	Unknown	1	0	OTHER	0.047922	0.042429	0.010446	0.899204		CYT	score=-0.200913			CYT
Q8Y8G1	Cytoplasmic	4.591 *	0	Cytoplasmic	0	0	OTHER	0.002615	0.000128	0.000225	0.997032		CYT	score=-0.200913			CYT
Q8Y831	Cytoplasmic	4.253 *	0	Cytoplasmic	0	0	OTHER	0.004471	0.000335	0.000957	0.994237		CYT	score=-0.200913			CYT
Q8Y716	Cytoplasmic	4.788 *	0	CytoplasmicMembrane	0	0	OTHER	0.002671	0.000135	0.000283	0.996911		CYT	score=-0.200913			CYT
Q8Y5N9	Cytoplasmic	4.345 *	0	Cytoplasmic	0	0	OTHER	0.003230	0.000507	0.000375	0.995888		CYT	score=-0.200913			CYT
Q8Y8H3	Cytoplasmic	4.843 *	0	Cytoplasmic	0	0	OTHER	0.001561	0.000087	0.000390	0.997961		CYT	score=-0.200913			CYT
Q8Y5V7	Cytoplasmic	4.981 *	0	Cytoplasmic	0	0	OTHER	0.001831	0.000145	0.000228	0.997796		CYT	score=-0.200913			CYT
Q8YAE2	Cytoplasmic	3.591 *	0	Cytoplasmic	0	0	OTHER	0.002350	0.000236	0.000271	0.997144		CYT	score=-0.200913			CYT
Q8Y8K6	Cytoplasmic	4.341 *	0	Cytoplasmic	0	0	OTHER	0.010025	0.003852	0.001485	0.984639		CYT	score=-0.200913			CYT
Q8Y765	Cytoplasmic	3.481 *	0	Cytoplasmic	0	0	OTHER	0.005768	0.000263	0.000458	0.993511		CYT	score=-0.200913			CYT
P66352	Cytoplasmic	1.909 *	0	Cytoplasmic	0	0	OTHER	0.049056	0.009739	0.002258	0.938947		CYT	score=-0.200913	margin=2.131067		CYT
Q93Q55	Cytoplasmic	4.027 *	0	Cytoplasmic	0	0	OTHER	0.005131	0.002629	0.001282	0.990957		CYT	score=-0.200913			CYT
Q8Y3X9	Cytoplasmic	4.640 *	0	Cytoplasmic	0	0	OTHER	0.003909	0.000348	0.000474	0.995269		CYT	score=-0.200913			CYT
Q927L2	Cytoplasmic	3.796 *	0	Cytoplasmic	0	0	OTHER	0.002935	0.000718	0.000367	0.995980		CYT	score=-0.200913			CYT
Q8Y7D3	Cytoplasmic	4.784 *	0	Cytoplasmic	0	0	OTHER	0.011597	0.000999	0.001712	0.985691		CYT	score=-0.200913			CYT
Q8Y4F7	Cytoplasmic	2.638 *	0	Cytoplasmic	0	0	OTHER	0.013491	0.002563	0.002253	0.981693		CYT	score=-0.200913			CYT
Q927L4	Cytoplasmic	4.147 *	0	Cytoplasmic	0	0	OTHER	0.010819	0.006052	0.002329	0.980800		CYT	score=-0.200913			CYT
Q8Y8T1	Cytoplasmic	4.139 *	0	Cytoplasmic	0	0	OTHER	0.009243	0.000465	0.003731	0.986562		CYT	score=-0.200913			CYT
Q8Y7K1	Cytoplasmic	4.368 *	0	Cytoplasmic	0	0	OTHER	0.015615	0.000870	0.003015	0.980500		CYT	score=-0.200913			CYT
Q8Y6W5	Cytoplasmic	4.464 *	0	Cytoplasmic	0	0	OTHER	0.008261	0.000381	0.000515	0.990843		CYT	score=-0.200913			CYT
Q8Y993	Cytoplasmic	4.173 *	0	Cytoplasmic	0	0	OTHER	0.029291	0.000987	0.389283	0.580439		CYT	score=-0.200913			CYT
Q8Y478	Cytoplasmic	4.463 *	0	Cytoplasmic	0	0	OTHER	0.002140	0.000122	0.000577	0.997162		CYT	score=-0.200913			CYT
Q8Y677	Cytoplasmic	4.853 *	0	Cytoplasmic	0	0	OTHER	0.010688	0.000118	0.000791	0.988403		CYT	score=-0.200913			CYT
Q8Y9J3	Cytoplasmic	3.841 *	0	Cytoplasmic	0	0	OTHER	0.009448	0.000413	0.004937	0.985202		CYT	score=-0.200913			CYT
Q7AP78	Cytoplasmic	2.122 *	0	Unknown	1	1	SP(Sec/SPI)	0.822029	0.004990	0.017214	0.155768	CS pos: 35-36. VSS-DT. Pr: 0.3510	SpI	score=12.7189	margin=6.78005	cleavage=31-32	non cyt
Q8Y649	Membrane	3.133 *	2	CytoplasmicMembrane	0	1	OTHER	0.031526	0.001255	0.003168	0.964051		CYT	score=-0.200913			non cyt
Q8Y6D4	Cytoplasmic	4.800 *	0	Cytoplasmic	0	0	OTHER	0.062208	0.014009	0.002031	0.921752		CYT	score=-0.200913			CYT
Q8Y7P2	Cytoplasmic	4.872 *	0	Cytoplasmic	0	0	OTHER	0.007066	0.000612	0.000557	0.991765		CYT	score=-0.200913			CYT
Q8Y685	Cytoplasmic	3.881 *	0	Cytoplasmic	0	0	OTHER	0.006082	0.000977	0.000622	0.992319		CYT	score=-0.200913			CYT
Q8Y4G6	Cytoplasmic	4.388 *	0	Cytoplasmic	0	0	OTHER	0.010937	0.000380	0.001905	0.986778		CYT	score=-0.200913			CYT
Q8YAF6	Cytoplasmic	4.016 *	0	Cytoplasmic	0	0	OTHER	0.005752	0.000480	0.001437	0.992331		CYT	score=-0.200913			CYT
Q8Y4P4	Cytoplasmic	3.526 *	0	Cytoplasmic	0	0	OTHER	0.002007	0.000215	0.000385	0.997393		CYT	score=-0.200913			CYT
Q8Y564	Cytoplasmic	4.281 *	0	Cytoplasmic	0	0	OTHER	0.004525	0.000593	0.000885	0.993997		CYT	score=-0.200913			CYT
P0A2X5	Cytoplasmic	4.829 *	0	Cytoplasmic	0	0	OTHER	0.007225	0.000137	0.001950	0.990688		CYT	score=-0.200913			CYT
Q8Y4D2	Membrane	2.576 *	2	CytoplasmicMembrane	0	1	OTHER	0.235853	0.013771	0.093945	0.656430		SpI	score=7.21811	margin=0.92996	cleavage=35-36	non cyt
Q8YAC7	Cytoplasmic	4.743 *	0	Cytoplasmic	0	0	OTHER	0.003244	0.000330	0.000562	0.995864		CYT	score=-0.200913			CYT
Q8Y7P7	Membrane	3.751 *	2	CytoplasmicMembrane	0	12	SP(Sec/SPI)	0.805774	0.010586	0.026477	0.157163	CS pos: 30-31. PMA-DL. Pr: 0.4192	SpI	score=11.5275	margin=8.15518	cleavage=30-31	non cyt
Q8YA88	Cytoplasmic	2.707 *	0	Cytoplasmic	0	0	OTHER	0.081180	0.039471	0.022788	0.856561		CYT	score=-0.200913			CYT
Q8Y9N4	Cytoplasmic	4.127 *	0	Cytoplasmic	0	0	OTHER	0.004305	0.000128	0.000526	0.995040		CYT	score=-0.200913			CYT
Q8Y3Y2	Cytoplasmic	4.371 *	0	Cytoplasmic	0	0	OTHER	0.013697	0.000397	0.003030	0.982876		CYT	score=-0.200913			CYT
Q8YAA6	Cytoplasmic	4.077 *	0	Cytoplasmic	0	0	OTHER	0.005000	0.000222	0.001248	0.993529		CYT	score=-0.200913			CYT
Q8Y5B3	Cytoplasmic	3.390 *	0	Cytoplasmic	0	0	OTHER	0.008866	0.000302	0.001179	0.989653		CYT	score=-0.200913			CYT
Q8Y8C0	Cytoplasmic	4.729 *	0	Cytoplasmic	0	0	OTHER	0.010885	0.008033	0.001549	0.979533		CYT	score=-0.200913			CYT
Q8Y9D8	Membrane	3.051 *	2	CytoplasmicMembrane	0	1	OTHER	0.004566	0.000307	0.000405	0.994722		CYT	score=-0.200913			non cyt
Q8Y679	Membrane	2.625 *	2	CytoplasmicMembrane	0	1	OTHER	0.005691	0.000904	0.000956	0.992449		CYT	score=-0.200913			non cyt
Q8Y5L9	Cytoplasmic	4.482 *	0	Cytoplasmic	0	0	OTHER	0.009738	0.000400	0.001017	0.988845		CYT	score=-0.200913			CYT
Q8Y897	Cytoplasmic	4.309 *	0	Cytoplasmic	0	0	OTHER	0.017486	0.000553	0.002861	0.979100		CYT	score=-0.200913			CYT
Q8Y7Q5	Cytoplasmic	4.900 *	0	Cytoplasmic	0	0	OTHER	0.003212	0.001188	0.000437	0.995163		CYT	score=-0.200913			CYT
Q8Y614	Cytoplasmic	3.719 *	0	Cytoplasmic	0	0	OTHER	0.001633	0.000382	0.000341	0.997643		CYT	score=-0.200913			CYT
P66611	Cytoplasmic	3.530 *	0	Cytoplasmic	0	0	OTHER	0.003454	0.000371	0.000316	0.995859		CYT	score=-0.200913			CYT
Q8Y8E2	Membrane	2.289 *	2	Cytoplasmic	0	1	OTHER	0.039441	0.000465	0.004070	0.956024		CYT	score=-0.200913			non cyt
Q8Y6M0	Cytoplasmic	4.835 *	0	Cytoplasmic	0	0	OTHER	0.006963	0.000474	0.000893	0.991670		CYT	score=-0.200913			CYT
Q8Y6N5	Cytoplasmic	2.241 *	0	Unknown	1	1	LIPO(Sec/SPII)	0.000590	0.000092	0.999141	0.000176	CS pos: 19-20. LAA-CS. Pr: 0.9997	SpII	score=27.8252	margin=9.5071	cleavage=19-20	non cyt
Q7AP67	Membrane	2.592 *	2	CytoplasmicMembrane	0	1	LIPO(Sec/SPII)	0.003429	0.000185	0.996102	0.000284	CS pos: 22-23. LSS-CS. Pr: 0.9957	SpII	score=14.6421	margin=5.12646	cleavage=22-23	non cyt
Q8YAJ3	Cytoplasmic	1.894 *	0	Cytoplasmic	0	0	OTHER	0.021980	0.007668	0.009570	0.960782		CYT	score=-0.200913			CYT
Q8Y4C4	Cytoplasmic	3.304 *	0	Cytoplasmic	0	0	OTHER	0.126518	0.003074	0.057748	0.812659		CYT	score=-0.200913			CYT
Q8Y9N8	Cytoplasmic	4.819 *	0	Cytoplasmic	0	0	OTHER	0.008503	0.001067	0.000958	0.989471		CYT	score=-0.200913			CYT
Q8Y6C9	Cytoplasmic	4.084 *	0	Cytoplasmic	0	0	OTHER	0.007852	0.004672	0.002985	0.984491		CYT	score=-0.200913			CYT
P52331	Cytoplasmic	4.957 *	0	Cytoplasmic	0	0	OTHER	0.003285	0.000683	0.000429	0.995602		CYT	score=-0.200913			CYT
Q8Y681	Cytoplasmic	4.877 *	0	Cytoplasmic	0	0	OTHER	0.016995	0.000337	0.001748	0.980920		CYT	score=-0.200913			CYT
Q8Y6V6	Cytoplasmic	4.174 *	0	Cytoplasmic	0	0	OTHER	0.006244	0.000359	0.000726	0.992671		CYT	score=-0.200913			CYT
Q8Y859	Cytoplasmic	4.716 *	0	Cytoplasmic	0	0	OTHER	0.004724	0.000291	0.000706	0.994278		CYT	score=-0.200913			CYT
Q8Y7C6	Cytoplasmic	4.641 *	0	Cytoplasmic	0	0	OTHER	0.005065	0.000490	0.000291	0.994154		CYT	score=-0.200913			CYT
Q8Y6V9	Cytoplasmic	4.128 *	0	Cytoplasmic	0	0	OTHER	0.003001	0.000436	0.000343	0.996220		CYT	score=-0.200913			CYT
P66330	Cytoplasmic	4.095 *	0	Cytoplasmic	0	0	OTHER	0.005039	0.000767	0.001621	0.992573		CYT	score=-0.200913			CYT
P66372	Extracellular	2.158 *	2	Cytoplasmic	0	0	OTHER	0.013258	0.008947	0.003603	0.974192		CYT	score=-0.200913			non cyt
Q8Y4H9	Cytoplasmic	4.890 *	0	Cytoplasmic	0	0	OTHER	0.002174	0.000145	0.000438	0.997242		CYT	score=-0.200913			CYT
Q92F70	Cytoplasmic	4.272 *	0	Cytoplasmic	0	0	OTHER	0.003601	0.000565	0.000704	0.995130		CYT	score=-0.200913			CYT
P0A355	Cytoplasmic	4.626 *	0	Cytoplasmic	0	0	OTHER	0.004441	0.002455	0.000670	0.992433		CYT	score=-0.200913			CYT
Q8Y7J1	Cytoplasmic	4.117 *	0	Cytoplasmic	0	0	OTHER	0.005380	0.000528	0.000751	0.993342		CYT	score=-0.200913			CYT
Q8Y6X5	Cytoplasmic	3.873 *	0	Cytoplasmic	0	0	OTHER	0.007113	0.000407	0.000976	0.991503		CYT	score=-0.200913			CYT
Q8Y8E7	Cytoplasmic	3.980 *	0	Cytoplasmic	0	0	OTHER	0.033788	0.004850	0.002304	0.959059		CYT	score=-0.200913			CYT
Q8Y6E5	Cytoplasmic	4.791 *	0	Cytoplasmic	0	0	OTHER	0.009345	0.000304	0.000813	0.989538		CYT	score=-0.200913			CYT
Q8Y5M2	Cytoplasmic	3.276 *	0	CytoplasmicMembrane	0	0	OTHER	0.004682	0.000187	0.001077	0.994054		CYT	score=-0.200913			CYT
Q8Y8J5	Cytoplasmic	4.510 *	0	Cytoplasmic	0	0	OTHER	0.085701	0.044861	0.021179	0.848259		CYT	score=-0.200913			CYT
Q927W3	Cytoplasmic	3.457 *	0	Cytoplasmic	0	0	OTHER	0.069678	0.045533	0.004537	0.880252		CYT	score=-0.200913			CYT
Q8Y4U4	Cytoplasmic	4.167 *	0	Cytoplasmic	0	0	OTHER	0.001960	0.000741	0.000249	0.997051		CYT	score=-0.200913			CYT
Q8Y563	Cytoplasmic	2.385 *	0	Unknown	1	0	OTHER	0.011757	0.000454	0.001163	0.986626		CYT	score=-0.200913			CYT
Q926W7	Cytoplasmic	3.002 *	0	CytoplasmicMembrane	0	0	OTHER	0.036500	0.002479	0.003429	0.957591		CYT	score=-0.200913			CYT
Q8Y6X2	Cytoplasmic	4.988 *	0	Cytoplasmic	0	0	OTHER	0.007033	0.001002	0.000691	0.991274		CYT	score=-0.200913			CYT
Q7AP79	Cytoplasmic	4.789 *	0	Cytoplasmic	0	0	OTHER	0.012491	0.000239	0.002516	0.984754		CYT	score=-0.200913			CYT
Q8Y5W8	Cytoplasmic	4.347 *	0	CytoplasmicMembrane	0	0	OTHER	0.002660	0.000160	0.000319	0.996861		CYT	score=-0.200913			CYT
Q8Y6Y7	Membrane	3.370 *	2	CytoplasmicMembrane	0	0	OTHER	0.012140	0.001555	0.004160	0.982145		CYT	score=-0.200913			non cyt
Q8Y8W8	Cytoplasmic	3.712 *	0	Cytoplasmic	0	0	OTHER	0.017071	0.000468	0.001903	0.980558		CYT	score=-0.200913			CYT
Q8Y4G9	Cytoplasmic	4.705 *	0	CytoplasmicMembrane	0	0	OTHER	0.046489	0.004303	0.027594	0.921614		CYT	score=-0.200913			CYT
Q92EC0	Cytoplasmic	4.900 *	0	Cytoplasmic	0	0	OTHER	0.005093	0.000224	0.000407	0.994275		CYT	score=-0.200913			CYT
Q8Y3N5	Cytoplasmic	4.901 *	0	Cytoplasmic	0	0	OTHER	0.012966	0.000260	0.001183	0.985591		CYT	score=-0.200913			CYT
P0DJM3	Cytoplasmic	4.777 *	0	Cytoplasmic	0	0	OTHER	0.002053	0.001698	0.000310	0.995939		CYT	score=-0.200913			CYT
Q8Y5Z6	Cytoplasmic	4.877 *	0	Cytoplasmic	0	0	OTHER	0.003501	0.000106	0.000448	0.995944		CYT	score=-0.200913			CYT
Q8Y693	Cytoplasmic	4.946 *	0	CytoplasmicMembrane	0	0	OTHER	0.004744	0.000424	0.000955	0.993877		CYT	score=-0.200913			CYT
Q8Y4P6	Cytoplasmic	4.458 *	0	CytoplasmicMembrane	0	0	OTHER	0.006389	0.000254	0.000579	0.992778		CYT	score=-0.200913			CYT
Q8YAE5	Cytoplasmic	4.965 *	0	Cytoplasmic	0	0	OTHER	0.002251	0.000155	0.000989	0.996605		CYT	score=-0.200913			CYT
Q8Y6S9	Cytoplasmic	4.311 *	0	Cytoplasmic	0	0	OTHER	0.001508	0.000402	0.000246	0.997844		CYT	score=-0.200913			CYT
Q8Y766	Cytoplasmic	3.752 *	0	Cytoplasmic	0	0	OTHER	0.004964	0.000233	0.000575	0.994228		CYT	score=-0.200913			CYT
P60384	Cytoplasmic	3.726 *	0	Unknown	1	0	OTHER	0.006178	0.001702	0.000399	0.991721		CYT	score=-0.200913			CYT
Q8Y8T3	Cytoplasmic	4.866 *	0	Cytoplasmic	0	0	OTHER	0.009556	0.000657	0.002856	0.986932		CYT	score=-0.200913			CYT
Q8Y494	Cytoplasmic	3.856 *	0	Cytoplasmic	0	0	OTHER	0.001099	0.000132	0.000167	0.998602		CYT	score=-0.200913			CYT
Q8Y8P1	Cytoplasmic	3.345 *	0	Cytoplasmic	0	0	OTHER	0.010244	0.000205	0.001090	0.988461		CYT	score=-0.200913			CYT
Q8Y4M4	Cytoplasmic	4.857 *	0	Cytoplasmic	0	0	OTHER	0.004083	0.000697	0.000542	0.994678		CYT	score=-0.200913			CYT
Q8Y3L0	Cytoplasmic	2.717 *	0	Cytoplasmic	0	0	OTHER	0.006002	0.000403	0.000441	0.993154		CYT	score=-0.200913			CYT
Q8Y3X6	Cytoplasmic	3.103 *	0	Unknown	1	0	OTHER	0.014986	0.002022	0.001349	0.981643		CYT	score=-0.200913	margin=2.199627		CYT
Q8Y9B9	Cytoplasmic	4.580 *	0	Cytoplasmic	0	0	OTHER	0.008112	0.000207	0.000988	0.990693		CYT	score=-0.200913			CYT
Q8Y8V7	Cytoplasmic	4.275 *	0	Cytoplasmic	0	0	OTHER	0.004319	0.000462	0.000327	0.994892		CYT	score=-0.200913			CYT
Q8Y8C5	Cytoplasmic	4.351 *	0	Cytoplasmic	0	0	OTHER	0.040041	0.001131	0.026307	0.932521		CYT	score=-0.200913			CYT
Q929B9	Cytoplasmic	4.523 *	0	Cytoplasmic	0	0	OTHER	0.004278	0.000441	0.000426	0.994855		CYT	score=-0.200913			CYT
Q927X8	Cytoplasmic	4.770 *	0	Cytoplasmic	0	0	OTHER	0.002076	0.000096	0.000203	0.997626		CYT	score=-0.200913			CYT
Q8Y906	Cytoplasmic	3.610 *	0	Cytoplasmic	0	0	OTHER	0.010101	0.000204	0.000798	0.988897		CYT	score=-0.200913			CYT
Q8Y4R1	Cytoplasmic	2.539 *	0	Cytoplasmic	0	0	SP(Sec/SPI)	0.762841	0.006848	0.017404	0.212907	CS pos: 24-25. RKA-AE. Pr: 0.4225	SpI	score=1.08913	margin=1.290043	cleavage=24-25	non cyt
Q8YAU5	Cytoplasmic	3.876 *	0	Cytoplasmic	0	0	OTHER	0.024980	0.008729	0.012306	0.953986		CYT	score=-0.200913			CYT
Q8Y904	Membrane	4.832 *	2	CytoplasmicMembrane	0	9	OTHER	0.005097	0.000211	0.000675	0.994017		CYT	score=-0.200913			non cyt
Q8Y3M5	Cytoplasmic	4.707 *	0	Cytoplasmic	0	0	OTHER	0.030005	0.011570	0.008478	0.949947		CYT	score=-0.200913			CYT
Q8Y568	Cytoplasmic	4.727 *	0	Cytoplasmic	0	0	OTHER	0.005277	0.000384	0.000588	0.993751		CYT	score=-0.200913			CYT
Q8Y6G8	Cytoplasmic	4.887 *	0	Cytoplasmic	0	0	OTHER	0.011454	0.000471	0.001868	0.986208		CYT	score=-0.200913			CYT
Q8YA56	Cytoplasmic	4.782 *	0	Cytoplasmic	0	0	OTHER	0.003498	0.000186	0.000516	0.995800		CYT	score=-0.200913			CYT
Q8Y3Y6	Cytoplasmic	4.761 *	0	Cytoplasmic	0	0	OTHER	0.010836	0.000455	0.001417	0.987292		CYT	score=-0.200913			CYT
Q8Y8V1	Membrane	2.395 *	2	Unknown	1	0	LIPO(Sec/SPII)	0.001095	0.000045	0.998704	0.000155	CS pos: 20-21. LSA-CG. Pr: 0.9991	SpII	score=23.9302	margin=11.4264	cleavage=20-21	non cyt
Q8Y763	Extracellular	2.393 *	2	CytoplasmicMembrane	0	1	OTHER	0.068631	0.000424	0.003944	0.927001		SpI	score=4.91305	margin=5.113963	cleavage=50-51	non cyt
Q92F34	Cytoplasmic	4.648 *	0	CytoplasmicMembrane	0	0	OTHER	0.002198	0.001254	0.000551	0.995997		CYT	score=-0.200913			CYT
Q8Y4M0	Cytoplasmic	2.700 *	0	CytoplasmicMembrane	0	0	LIPO(Sec/SPII)	0.000626	0.000055	0.999188	0.000131	CS pos: 19-20. LTA-CG. Pr: 0.9996	SpII	score=22.43	margin=15.2681	cleavage=19-20	non cyt
Q8Y7K2	Cytoplasmic	4.481 *	0	Cytoplasmic	0	0	OTHER	0.005573	0.000369	0.000660	0.993398		CYT	score=-0.200913			CYT
Q8Y768	Membrane	2.392 *	2	Cytoplasmic	0	0	OTHER	0.198665	0.089027	0.006932	0.705376		CYT	score=-0.200913	margin=0.979837		non cyt
Q8Y7B2	Cytoplasmic	2.974 *	0	Cytoplasmic	0	0	OTHER	0.002825	0.000210	0.000435	0.996530		CYT	score=-0.200913			CYT
Q8Y7B8	Cytoplasmic	4.409 *	0	Cytoplasmic	0	0	OTHER	0.009358	0.000928	0.001442	0.988272		CYT	score=-0.200913			CYT
Q8Y6B8	Cytoplasmic	4.715 *	0	Cytoplasmic	0	0	OTHER	0.010088	0.000702	0.007655	0.981556		CYT	score=-0.200913			CYT
Q8Y7B4	Cytoplasmic	3.324 *	0	Cytoplasmic	0	0	OTHER	0.005830	0.008949	0.000651	0.984569		CYT	score=-0.200913			CYT
P65927	Cytoplasmic	3.344 *	0	Cytoplasmic	0	0	OTHER	0.006779	0.000246	0.000690	0.992284		CYT	score=-0.200913			CYT
Q8Y701	Membrane	3.034 *	2	CytoplasmicMembrane	0	1	OTHER	0.205811	0.001919	0.025155	0.767116		CYT	score=-0.200913	margin=1.639717		non cyt
Q8Y7N9	Cytoplasmic	3.287 *	0	Cytoplasmic	0	0	OTHER	0.011808	0.001613	0.002110	0.984469		CYT	score=-0.200913			CYT
P65770	Cytoplasmic	3.401 *	0	Cytoplasmic	0	0	OTHER	0.016924	0.000510	0.001580	0.980986		CYT	score=-0.200913			CYT
Q8Y969	Cytoplasmic	4.827 *	0	Cytoplasmic	0	0	OTHER	0.013043	0.001631	0.001903	0.983422		CYT	score=-0.200913			CYT
Q8Y5Y1	Cytoplasmic	4.668 *	0	Cytoplasmic	0	0	OTHER	0.001261	0.000109	0.000217	0.998414		CYT	score=-0.200913			CYT
Q8Y445	Cytoplasmic	2.193 *	0	Cytoplasmic	0	0	OTHER	0.010423	0.001264	0.001709	0.986604		CYT	score=-0.200913			CYT
Q8Y834	Cytoplasmic	3.174 *	0	Cytoplasmic	0	0	OTHER	0.001449	0.000131	0.000277	0.998142		CYT	score=-0.200913			CYT
Q8Y9K6	Cytoplasmic	4.961 *	0	Cytoplasmic	0	0	OTHER	0.001819	0.000138	0.000258	0.997785		CYT	score=-0.200913			CYT
Q8Y4N4	Cytoplasmic	2.503 *	0	Cytoplasmic	0	0	OTHER	0.003560	0.000251	0.000412	0.995777		CYT	score=-0.200913			CYT
Q8Y6Y4	Membrane	2.238 *	2	Unknown	1	1	OTHER	0.262988	0.004489	0.176556	0.555966		TMH	score=4.7439	margin=3.20258		non cyt
Q8Y459	Membrane	2.344 *	2	Cytoplasmic	0	0	OTHER	0.004665	0.000134	0.000425	0.994776		CYT	score=-0.200913			non cyt
Q92BP2	Cytoplasmic	4.689 *	0	Cytoplasmic	0	0	OTHER	0.001461	0.000272	0.000348	0.997919		CYT	score=-0.200913			CYT
Q8Y9N5	Cytoplasmic	4.294 *	0	Unknown	1	0	OTHER	0.038069	0.006104	0.001711	0.954116		CYT	score=-0.200913			CYT
Q8Y5V3	Cytoplasmic	4.808 *	0	Cytoplasmic	0	0	OTHER	0.003614	0.000413	0.000634	0.995339		CYT	score=-0.200913			CYT
Q92BX8	Cytoplasmic	4.733 *	0	Cytoplasmic	0	0	OTHER	0.001815	0.000130	0.000174	0.997881		CYT	score=-0.200913			CYT
P0DJO9	Cytoplasmic	4.363 *	0	Cytoplasmic	0	0	OTHER	0.003084	0.000287	0.000383	0.996246		CYT	score=-0.200913			CYT
Q8Y645	Cytoplasmic	2.255 *	0	Cytoplasmic	0	0	LIPO(Sec/SPII)	0.113809	0.001147	0.799666	0.085378	CS pos: 14-15. SIS-CV. Pr: 0.7945	SpI	score=2.83105	margin=0.52007	cleavage=18-19	CYT
Q8Y7N7	Cytoplasmic	3.695 *	0	CytoplasmicMembrane	0	0	OTHER	0.007713	0.000308	0.001498	0.990481		CYT	score=-0.200913			CYT
Q8Y5M6	Cytoplasmic	4.395 *	0	Cytoplasmic	0	0	OTHER	0.004784	0.000262	0.001640	0.993314		CYT	score=-0.200913			CYT
Q8Y8T0	Membrane	2.595 *	2	Cytoplasmic	0	0	OTHER	0.138325	0.036019	0.016054	0.809602		CYT	score=-0.200913			non cyt
Q8Y5A1	Cytoplasmic	4.348 *	0	Cytoplasmic	0	0	OTHER	0.001874	0.000125	0.000310	0.997691		CYT	score=-0.200913			CYT
Q8Y6V8	Cytoplasmic	3.777 *	0	Cytoplasmic	0	0	OTHER	0.063967	0.002789	0.004940	0.928304		CYT	score=-0.200913			CYT
Q8YAR9	Cytoplasmic	4.236 *	0	Cytoplasmic	0	0	OTHER	0.003286	0.000244	0.000507	0.995964		CYT	score=-0.200913			CYT
Q7AP63	Cytoplasmic	4.497 *	0	Cytoplasmic	0	0	OTHER	0.002497	0.000178	0.000300	0.997025		CYT	score=-0.200913			CYT
Q8Y3V7	Cytoplasmic	2.890 *	0	Unknown	1	0	OTHER	0.009991	0.000276	0.000636	0.989097		CYT	score=-0.200913			CYT
Q8Y450	Cytoplasmic	3.999 *	0	Cytoplasmic	0	0	OTHER	0.010604	0.001197	0.001349	0.986849		CYT	score=-0.200913			CYT
O53083	Cytoplasmic	3.660 *	0	Cytoplasmic	0	0	OTHER	0.008251	0.004581	0.000500	0.986668		CYT	score=-0.200913			CYT
P66207	Extracellular	2.418 *	2	Cytoplasmic	0	0	OTHER	0.193658	0.015287	0.028576	0.762479		CYT	score=-0.200913			non cyt
Q8Y970	Cytoplasmic	4.915 *	0	Cytoplasmic	0	0	OTHER	0.007343	0.000428	0.000658	0.991571		CYT	score=-0.200913			CYT
Q928S1	Membrane	2.204 *	2	Unknown	1	0	OTHER	0.042390	0.000486	0.004408	0.952716		CYT	score=-0.200913			non cyt
Q8Y853	Cytoplasmic	4.603 *	0	Cytoplasmic	0	0	OTHER	0.004162	0.001820	0.001195	0.992822		CYT	score=-0.200913			CYT
Q8Y678	Cytoplasmic	4.506 *	0	Cytoplasmic	0	0	OTHER	0.003865	0.000474	0.000387	0.995274		CYT	score=-0.200913			CYT
Q8Y8J8	Cytoplasmic	3.495 *	0	Cytoplasmic	0	0	OTHER	0.028685	0.000504	0.015408	0.955404		CYT	score=-0.200913			CYT
Q8Y4S4	Cytoplasmic	4.709 *	0	Cytoplasmic	0	0	OTHER	0.008559	0.000120	0.000284	0.991037		CYT	score=-0.200913			CYT
Q8Y4E0	Cytoplasmic	3.415 *	0	CytoplasmicMembrane	0	0	OTHER	0.008277	0.000371	0.001600	0.989752		CYT	score=-0.200913			CYT
Q8Y9C1	Cytoplasmic	2.943 *	0	Unknown	1	1	OTHER	0.004031	0.000393	0.001301	0.994275		CYT	score=-0.200913			non cyt
Q8Y463	Cytoplasmic	4.154 *	0	Cytoplasmic	0	0	OTHER	0.051959	0.002699	0.001358	0.943984		CYT	score=-0.200913			CYT
Q8Y3N4	Cytoplasmic	4.300 *	0	Cytoplasmic	0	0	OTHER	0.038232	0.071923	0.008670	0.881175		CYT	score=-0.200913			CYT
Q8Y711	Cytoplasmic	4.469 *	0	Cytoplasmic	0	0	OTHER	0.027962	0.000575	0.002948	0.968515		CYT	score=-0.200913			CYT
Q8Y755	Cytoplasmic	3.081 *	0	Cytoplasmic	0	0	OTHER	0.009104	0.000747	0.000959	0.989190		CYT	score=-0.200913			CYT
Q8Y8Q5	Membrane	3.933 *	2	CytoplasmicMembrane	0	9	OTHER	0.009616	0.001210	0.002570	0.986605		CYT	score=-0.200913			non cyt
Q8Y3N3	Cytoplasmic	4.523 *	0	Cytoplasmic	0	0	OTHER	0.001431	0.000132	0.000441	0.997997		CYT	score=-0.200913			CYT
Q8Y742	Cytoplasmic	4.809 *	0	CytoplasmicMembrane	0	0	OTHER	0.005024	0.000444	0.000513	0.994018		CYT	score=-0.200913			CYT
Q8YAD9	Cytoplasmic	3.293 *	0	Cytoplasmic	0	0	OTHER	0.044084	0.002980	0.003433	0.949503		CYT	score=-0.200913			CYT
Q8Y427	Cytoplasmic	4.809 *	0	CytoplasmicMembrane	0	0	OTHER	0.003026	0.000195	0.000336	0.996444		CYT	score=-0.200913			CYT
Q8Y9W2	Cytoplasmic	4.257 *	0	Cytoplasmic	0	0	OTHER	0.002221	0.000074	0.000311	0.997395		CYT	score=-0.200913			CYT
Q8Y6C5	Cytoplasmic	4.451 *	0	Cytoplasmic	0	0	OTHER	0.022430	0.001925	0.000760	0.974885		CYT	score=-0.200913			CYT
Q8Y7P1	Cytoplasmic	4.006 *	0	Cytoplasmic	0	0	OTHER	0.004655	0.000788	0.000409	0.994148		CYT	score=-0.200913			CYT
Q8Y6Z9	Cytoplasmic	4.841 *	0	Cytoplasmic	0	0	OTHER	0.003779	0.000277	0.000534	0.995410		CYT	score=-0.200913			CYT
P0A485	Extracellular	2.966 *	2	Unknown	1	0	OTHER	0.014492	0.001062	0.004119	0.980328		CYT	score=-0.200913			non cyt
Q8Y4I0	Cytoplasmic	3.371 *	0	CytoplasmicMembrane	0	0	OTHER	0.003269	0.000929	0.000372	0.995430		CYT	score=-0.200913			CYT
Q8Y4C2	Cytoplasmic	3.971 *	0	Cytoplasmic	0	0	OTHER	0.004653	0.000356	0.000567	0.994425		CYT	score=-0.200913			CYT
Q8Y9I7	Membrane	2.000 *	2	CytoplasmicMembrane	0	1	LIPO(Sec/SPII)	0.000467	0.000056	0.999306	0.000171	CS pos: 22-23. LTA-CG. Pr: 0.9997	SpII	score=22.5909	margin=13.723	cleavage=22-23	non cyt
Q8Y3K6	Cytoplasmic	2.869 *	0	CytoplasmicMembrane	0	0	OTHER	0.002751	0.000246	0.000374	0.996629		CYT	score=-0.200913			CYT
Q8Y714	Cytoplasmic	4.837 *	0	Cytoplasmic	0	0	OTHER	0.006885	0.000336	0.001067	0.991712		CYT	score=-0.200913			CYT
Q8Y5F1	Cytoplasmic	4.353 *	0	Cytoplasmic	0	0	OTHER	0.002133	0.000088	0.000356	0.997423		CYT	score=-0.200913			CYT
P66484	Cytoplasmic	1.834 *	0	Cytoplasmic	0	0	OTHER	0.006764	0.002022	0.001420	0.989793		CYT	score=-0.200913			CYT
Q8Y3R6	Membrane	4.071 *	2	CytoplasmicMembrane	0	4	OTHER	0.002752	0.000288	0.000792	0.996168		CYT	score=-0.200913			non cyt
Q8Y3R3	Cytoplasmic	4.791 *	0	Cytoplasmic	0	0	OTHER	0.008456	0.001955	0.002125	0.987464		CYT	score=-0.200913			CYT
Q8YAR2	Cytoplasmic	2.756 *	0	Cytoplasmic	0	0	OTHER	0.017201	0.000634	0.002247	0.979918		CYT	score=-0.200913			CYT
Q8Y669	Membrane	2.173 *	2	Unknown	1	0	OTHER	0.110771	0.003267	0.060319	0.825643		CYT	score=-0.200913			non cyt
Q8Y5X8	Cytoplasmic	4.210 *	0	Unknown	1	0	OTHER	0.030927	0.004674	0.004174	0.960225		CYT	score=-0.200913			CYT
Q8Y7E8	Membrane	3.827 *	2	Cytoplasmic	0	1	OTHER	0.087480	0.001164	0.060918	0.850438		CYT	score=-0.200913	margin=0.361076		non cyt
Q8Y7N5	Cytoplasmic	4.326 *	0	Cytoplasmic	0	0	OTHER	0.003191	0.000146	0.000306	0.996357		CYT	score=-0.200913			CYT
Q8Y3I3	Cytoplasmic	4.131 *	0	Cytoplasmic	0	0	OTHER	0.002559	0.000255	0.000376	0.996810		CYT	score=-0.200913			CYT
Q8YA94	Cytoplasmic	4.626 *	0	Cytoplasmic	0	0	OTHER	0.044348	0.006285	0.007542	0.941825		CYT	score=-0.200913			CYT
Q8Y455	Cytoplasmic	4.381 *	0	CytoplasmicMembrane	0	0	OTHER	0.023014	0.000445	0.000419	0.976123		CYT	score=-0.200913			CYT
Q8Y5X4	Cytoplasmic	4.338 *	0	Cytoplasmic	0	0	OTHER	0.001845	0.000252	0.000297	0.997607		CYT	score=-0.200913			CYT
P58817	Cytoplasmic	3.809 *	0	Cytoplasmic	0	0	OTHER	0.005029	0.000567	0.000384	0.994020		CYT	score=-0.200913			CYT
Q8Y577	Cytoplasmic	4.713 *	0	Cytoplasmic	0	0	OTHER	0.014030	0.000183	0.002280	0.983506		CYT	score=-0.200913			CYT
Q8Y4F5	Cytoplasmic	4.501 *	0	Cytoplasmic	0	0	OTHER	0.032344	0.031456	0.003189	0.933010		CYT	score=-0.200913			CYT
Q8Y580	Membrane	4.676 *	2	CytoplasmicMembrane	0	6	OTHER	0.003183	0.000143	0.000908	0.995766		CYT	score=-0.200913			non cyt
Q8Y556	Cytoplasmic	3.988 *	0	Cytoplasmic	0	0	OTHER	0.010906	0.001242	0.001534	0.986317		CYT	score=-0.200913			CYT
Q8Y7D2	Membrane	2.672 *	2	Cytoplasmic	0	1	OTHER	0.050388	0.002688	0.016425	0.930500		CYT	score=-0.200913			non cyt
Q8Y6T7	Cytoplasmic	3.301 *	0	Cytoplasmic	0	0	OTHER	0.004683	0.000376	0.000532	0.994408		CYT	score=-0.200913			CYT
Q8Y4S8	Cytoplasmic	4.536 *	0	Cytoplasmic	0	0	OTHER	0.012935	0.000236	0.001357	0.985472		CYT	score=-0.200913			CYT
Q927L7	Cytoplasmic	3.825 *	0	Cytoplasmic	0	0	OTHER	0.075523	0.012441	0.005520	0.906516		CYT	score=-0.200913			CYT
Q8Y4L2	Cytoplasmic	3.972 *	0	Cytoplasmic	0	0	OTHER	0.003300	0.000152	0.000295	0.996253		CYT	score=-0.200913			CYT
Q8Y5L7	Cytoplasmic	4.847 *	0	Cytoplasmic	0	0	OTHER	0.004377	0.000262	0.000534	0.994827		CYT	score=-0.200913			CYT
Q8Y8A0	Cytoplasmic	4.081 *	0	Cytoplasmic	0	0	OTHER	0.001763	0.000368	0.000360	0.997509		CYT	score=-0.200913			CYT
Q8YAD5	Cytoplasmic	4.146 *	0	Cytoplasmic	0	0	OTHER	0.005076	0.000796	0.000767	0.993361		CYT	score=-0.200913			CYT
Q8YAC2	Cytoplasmic	4.338 *	0	Cytoplasmic	0	0	OTHER	0.050290	0.002986	0.003008	0.943716		CYT	score=-0.200913			CYT
P66383	Cytoplasmic	3.498 *	0	Cytoplasmic	0	0	OTHER	0.017743	0.005395	0.001053	0.975810		CYT	score=-0.200913			CYT
Q8Y629	Cytoplasmic	4.931 *	0	Cytoplasmic	0	0	OTHER	0.005816	0.000785	0.001463	0.991936		CYT	score=-0.200913			CYT
Q8Y8C6	Cytoplasmic	4.575 *	0	Cytoplasmic	0	0	OTHER	0.011540	0.001982	0.001793	0.984685		CYT	score=-0.200913			CYT
O69192	Cytoplasmic	3.984 *	0	Cytoplasmic	0	0	OTHER	0.014527	0.002117	0.001820	0.981535		CYT	score=-0.200913			CYT
Q8Y637	Cytoplasmic	4.743 *	0	Cytoplasmic	0	0	OTHER	0.011741	0.000198	0.001343	0.986718		CYT	score=-0.200913			CYT
Q8Y699	Cytoplasmic	3.340 *	0	Cytoplasmic	0	0	OTHER	0.005521	0.000151	0.000890	0.993438		CYT	score=-0.200913			CYT
Q8Y610	Extracellular	2.683 *	2	CytoplasmicMembrane	0	1	OTHER	0.207893	0.004312	0.017996	0.769800		SpI	score=4.28218	margin=4.483093	cleavage=53-54	non cyt
Q8Y6E4	Cytoplasmic	4.234 *	0	Cytoplasmic	0	0	OTHER	0.002807	0.000328	0.000486	0.996379		CYT	score=-0.200913			CYT
Q8Y889	Membrane	3.542 *	2	CytoplasmicMembrane	0	1	OTHER	0.406008	0.004937	0.011152	0.577903		SpI	score=12.6449	margin=12.845813	cleavage=39-40	non cyt
Q8Y7N6	Cytoplasmic	4.097 *	0	Cytoplasmic	0	0	OTHER	0.044438	0.004875	0.005284	0.945403		CYT	score=-0.200913			CYT
P0DJL8	Cytoplasmic	4.519 *	0	Cytoplasmic	0	0	OTHER	0.004817	0.000433	0.000339	0.994411		CYT	score=-0.200913			CYT
Q8YA10	Cytoplasmic	4.715 *	0	Cytoplasmic	0	0	OTHER	0.003278	0.000108	0.000671	0.995942		CYT	score=-0.200913			CYT
Q8Y3L2	Cytoplasmic	4.923 *	0	CytoplasmicMembrane	0	0	OTHER	0.005599	0.000277	0.000840	0.993284		CYT	score=-0.200913			CYT
Q8Y8W1	Membrane	4.643 *	2	CytoplasmicMembrane	0	4	OTHER	0.002606	0.000881	0.000748	0.995765		CYT	score=-0.200913			non cyt
Q8Y895	Cytoplasmic	3.803 *	0	Cytoplasmic	0	0	OTHER	0.002434	0.000120	0.000281	0.997164		CYT	score=-0.200913			CYT
Q8Y676	Membrane	2.769 *	2	Cytoplasmic	0	0	OTHER	0.050374	0.005316	0.015343	0.928967		CYT	score=-0.200913			non cyt
Q8YAR8	Extracellular	3.656 *	2	Cytoplasmic	0	0	OTHER	0.041376	0.002722	0.009690	0.946212		CYT	score=-0.200913			non cyt
Q8YA87	Cytoplasmic	4.953 *	0	Cytoplasmic	0	0	OTHER	0.004984	0.000383	0.000794	0.993839		CYT	score=-0.200913			CYT
Q8Y560	Cytoplasmic	4.861 *	0	Cytoplasmic	0	0	OTHER	0.002595	0.000344	0.000401	0.996660		CYT	score=-0.200913			CYT
Q8YAV1	Cytoplasmic	2.949 *	0	Cytoplasmic	0	0	OTHER	0.005428	0.000250	0.000805	0.993518		CYT	score=-0.200913			CYT
P0A357	Cytoplasmic	4.671 *	0	Cytoplasmic	0	0	OTHER	0.004433	0.000552	0.000523	0.994492		CYT	score=-0.200913			CYT
Q8Y8A4	Cytoplasmic	2.827 *	0	Unknown	1	0	OTHER	0.012793	0.001596	0.001839	0.983772		CYT	score=-0.200913			CYT
Q8Y4G3	Cytoplasmic	4.751 *	0	Cytoplasmic	0	0	OTHER	0.003180	0.000284	0.000191	0.996345		CYT	score=-0.200913			CYT
P67195	Cytoplasmic	3.613 *	0	Cytoplasmic	0	0	OTHER	0.006060	0.000349	0.000587	0.993004		CYT	score=-0.200913			CYT
Q8Y7N4	Cytoplasmic	4.782 *	0	Cytoplasmic	0	0	OTHER	0.020955	0.000658	0.004390	0.973998		CYT	score=-0.200913			CYT
Q8Y4K7	Membrane	2.009 *	2	Unknown	1	0	LIPO(Sec/SPII)	0.000469	0.000057	0.999306	0.000168	CS pos: 19-20. LAS-CG. Pr: 0.9997	SpII	score=21.1584	margin=12.54057	cleavage=19-20	non cyt
Q92D14	Cytoplasmic	3.880 *	0	Cytoplasmic	0	0	OTHER	0.008449	0.000756	0.001621	0.989173		CYT	score=-0.200913			CYT
Q8Y6D1	Extracellular	3.267 *	2	Unknown	1	0	LIPO(Sec/SPII)	0.000587	0.000078	0.999067	0.000267	CS pos: 17-18. LSG-CA. Pr: 0.9998	SpII	score=19.0666	margin=11.77934	cleavage=17-18	non cyt
Q8Y4L8	Cytoplasmic	4.182 *	0	CytoplasmicMembrane	0	0	OTHER	0.004570	0.000333	0.000324	0.994774		CYT	score=-0.200913			CYT
Q8Y896	Cytoplasmic	4.247 *	0	Cytoplasmic	0	0	OTHER	0.005207	0.001288	0.000860	0.992646		CYT	score=-0.200913			CYT
Q8Y700	Cytoplasmic	4.452 *	0	Cytoplasmic	0	0	OTHER	0.008708	0.000723	0.000951	0.989618		CYT	score=-0.200913			CYT
Q8Y650	Cytoplasmic	3.496 *	0	Cytoplasmic	0	0	OTHER	0.007514	0.001147	0.000492	0.990847		CYT	score=-0.200913			CYT
Q8Y6N7	Cytoplasmic	2.958 *	0	Unknown	1	0	OTHER	0.017217	0.000363	0.017563	0.964857		CYT	score=-0.200913			CYT
Q8Y3W3	Membrane	4.391 *	2	CytoplasmicMembrane	0	5	OTHER	0.177107	0.004162	0.029988	0.788744		TMH	score=7.06875	margin=7.269663		non cyt
Q8YAT6	Membrane	4.676 *	2	CytoplasmicMembrane	0	11	OTHER	0.006762	0.000397	0.000954	0.991887		CYT	score=-0.200913			non cyt
Q8Y3X5	Cytoplasmic	4.095 *	0	Cytoplasmic	0	0	OTHER	0.017062	0.004201	0.000689	0.978048		CYT	score=-0.200913			CYT
Q8Y4R4	Cytoplasmic	3.943 *	0	Cytoplasmic	0	0	OTHER	0.002360	0.000333	0.000340	0.996968		CYT	score=-0.200913			CYT
Q8Y898	Membrane	2.108 *	2	Cellwall	0	1	LIPO(Sec/SPII)	0.004288	0.000158	0.995122	0.000432	CS pos: 20-21. LAA-CG. Pr: 0.9961	SpII	score=17.1772	margin=6.0559	cleavage=20-21	non cyt
Q9RGW9	Cytoplasmic	4.836 *	0	Cytoplasmic	0	0	OTHER	0.002261	0.000297	0.000296	0.997146		CYT	score=-0.200913			CYT
Q8YAW2	Cytoplasmic	4.215 *	0	Cytoplasmic	0	0	OTHER	0.006251	0.000378	0.000842	0.992528		CYT	score=-0.200913			CYT
Q8YAK8	Cytoplasmic	4.239 *	0	Cytoplasmic	0	0	OTHER	0.003439	0.000903	0.000397	0.995261		CYT	score=-0.200913			CYT
Q8Y4I7	Cytoplasmic	4.981 *	0	Cytoplasmic	0	0	OTHER	0.056820	0.024384	0.027245	0.891551		CYT	score=-0.200913			CYT
Q8YAR7	Extracellular	2.723 *	2	Unknown	1	0	LIPO(Sec/SPII)	0.000515	0.000070	0.999184	0.000232	CS pos: 20-21. LSA-CS. Pr: 0.9995	SpII	score=26.0996	margin=12.2856	cleavage=20-21	non cyt
Q8YAD0	Cytoplasmic	3.746 *	0	Cytoplasmic	0	0	OTHER	0.005932	0.004551	0.001427	0.988089		CYT	score=-0.200913			CYT
Q92AU7	Cytoplasmic	4.874 *	0	Cytoplasmic	0	0	OTHER	0.018741	0.000191	0.002168	0.978901		CYT	score=-0.200913			CYT
Q8Y8P8	Cytoplasmic	3.868 *	0	CytoplasmicMembrane	0	0	OTHER	0.007277	0.000690	0.000669	0.991364		CYT	score=-0.200913			CYT
Q8Y964	Cytoplasmic	3.033 *	0	Cytoplasmic	0	0	OTHER	0.119337	0.008844	0.005657	0.866162		CYT	score=-0.200913			CYT
Q8Y454	Cytoplasmic	3.581 *	0	CytoplasmicMembrane	0	0	OTHER	0.011944	0.000155	0.000368	0.987533		CYT	score=-0.200913			CYT
Q9S389	Cytoplasmic	3.724 *	0	Cytoplasmic	0	0	OTHER	0.002465	0.000094	0.000128	0.997313		CYT	score=-0.200913			CYT
Q8Y4R3	Membrane	4.619 *	2	CytoplasmicMembrane	0	4	SP(Sec/SPI)	0.543360	0.007218	0.028154	0.421268	CS pos: 40-41. GLA-YD. Pr: 0.2944	SpI	score=3.18238	margin=0.86858	cleavage=38-39	non cyt
Q8Y5X5	Cytoplasmic	4.596 *	0	Cytoplasmic	0	0	OTHER	0.034305	0.006543	0.003823	0.955329		CYT	score=-0.200913			CYT
Q8Y7A3	Membrane	4.000 *	2	CytoplasmicMembrane	0	5	OTHER	0.009218	0.000424	0.003229	0.987130		TMH	score=3.18551	margin=3.386423		non cyt
Q8Y4N0	Cytoplasmic	3.418 *	0	Cytoplasmic	0	0	OTHER	0.009509	0.000958	0.002125	0.987408		CYT	score=-0.200913			CYT
Q8Y713	Cytoplasmic	4.159 *	0	Cytoplasmic	0	0	OTHER	0.019718	0.001656	0.004634	0.973992		CYT	score=-0.200913			CYT
Q8Y8D9	Cytoplasmic	4.849 *	0	Cytoplasmic	0	0	OTHER	0.001559	0.000255	0.000326	0.997861		CYT	score=-0.200913			CYT
Q8Y8E3	Cytoplasmic	4.620 *	0	Cytoplasmic	0	0	OTHER	0.005878	0.001180	0.000705	0.992237		CYT	score=-0.200913			CYT
P66461	Cytoplasmic	2.437 *	0	Cytoplasmic	0	0	OTHER	0.012108	0.003908	0.004566	0.979418		CYT	score=-0.200913			CYT
Q8Y640	Cytoplasmic	2.570 *	0	Unknown	1	0	OTHER	0.082692	0.002569	0.022784	0.891955		CYT	score=-0.200913			CYT
Q8Y839	Membrane	3.925 *	2	CytoplasmicMembrane	0	14	OTHER	0.002771	0.000212	0.000846	0.996171		TMH	score=4.70473	margin=4.905643		non cyt
Q8Y4D8	Cytoplasmic	4.930 *	0	Cytoplasmic	0	0	OTHER	0.002499	0.000324	0.000415	0.996762		CYT	score=-0.200913			CYT
Q8Y615	Cytoplasmic	3.961 *	0	Cytoplasmic	0	0	OTHER	0.092531	0.003029	0.037768	0.866672		CYT	score=-0.200913			CYT
Q8Y6F0	Cytoplasmic	3.338 *	0	CytoplasmicMembrane	0	0	OTHER	0.009196	0.008920	0.001293	0.980591		CYT	score=-0.200913			CYT
Q8Y8G6	Cytoplasmic	3.615 *	0	Cytoplasmic	0	0	OTHER	0.061063	0.002817	0.007724	0.928396		CYT	score=-0.200913			CYT
Q927L6	Cytoplasmic	3.245 *	0	Cytoplasmic	0	0	OTHER	0.008267	0.000749	0.001186	0.989797		CYT	score=-0.200913			CYT
Q8Y6Y6	Cytoplasmic	3.135 *	0	Cytoplasmic	0	0	OTHER	0.007461	0.000257	0.000654	0.991627		CYT	score=-0.200913			CYT
Q92AT9	Cytoplasmic	4.404 *	0	Cytoplasmic	0	0	OTHER	0.006161	0.001128	0.001383	0.991328		CYT	score=-0.200913			CYT
Q8Y3T3	Cytoplasmic	4.229 *	0	Cytoplasmic	0	0	OTHER	0.008052	0.000585	0.002234	0.989128		CYT	score=-0.200913			CYT
Q8Y9L2	Cytoplasmic	4.513 *	0	Cytoplasmic	0	0	OTHER	0.004351	0.000715	0.000386	0.994549		CYT	score=-0.200913			CYT
Q8Y747	Cytoplasmic	4.791 *	0	Cytoplasmic	0	0	OTHER	0.001804	0.000208	0.000276	0.997712		CYT	score=-0.200913			CYT
Q8Y732	Cytoplasmic	3.885 *	0	CytoplasmicMembrane	0	0	OTHER	0.006181	0.000296	0.001221	0.992302		CYT	score=-0.200913			CYT
Q8Y4F3	Cytoplasmic	4.304 *	0	Cytoplasmic	0	0	OTHER	0.004961	0.000383	0.001268	0.993388		CYT	score=-0.200913			CYT
Q8Y3T8	Cytoplasmic	3.363 *	0	Cytoplasmic	0	0	OTHER	0.010931	0.001630	0.001557	0.985882		CYT	score=-0.200913			CYT
Q8Y9Q2	Cytoplasmic	2.966 *	0	Cytoplasmic	0	0	OTHER	0.013892	0.001734	0.000816	0.983559		CYT	score=-0.200913			CYT
Q8Y789	Cytoplasmic	4.562 *	0	Cytoplasmic	0	0	OTHER	0.002439	0.000249	0.000259	0.997054		CYT	score=-0.200913			CYT
Q8Y482	Cytoplasmic	3.975 *	0	Cytoplasmic	0	0	OTHER	0.004542	0.000213	0.000345	0.994900		CYT	score=-0.200913			CYT
Q8Y6E8	Cytoplasmic	3.749 *	0	CytoplasmicMembrane	0	0	OTHER	0.008626	0.000424	0.000356	0.990595		CYT	score=-0.200913			CYT
Q8Y8W5	Cytoplasmic	4.172 *	0	Cytoplasmic	0	0	OTHER	0.005888	0.000157	0.001135	0.992820		CYT	score=-0.200913			CYT
Q8Y4D5	Cytoplasmic	4.516 *	0	Cytoplasmic	0	0	OTHER	0.008056	0.000328	0.000799	0.990818		CYT	score=-0.200913			CYT
Q8Y980	Membrane	4.869 *	2	CytoplasmicMembrane	0	5	OTHER	0.005145	0.000211	0.027427	0.967217		TMH	score=14.138	margin=14.338913		non cyt
Q8Y9C5	Membrane	4.859 *	2	CytoplasmicMembrane	0	6	OTHER	0.116686	0.000324	0.081350	0.801640		TMH	score=10.2157	margin=6.93968		non cyt
Q8Y6U0	Cytoplasmic	4.023 *	0	Cytoplasmic	0	0	OTHER	0.004518	0.000780	0.000927	0.993774		CYT	score=-0.200913			CYT
Q92FQ6	Cytoplasmic	4.407 *	0	Unknown	1	0	OTHER	0.002332	0.000282	0.000339	0.997046		CYT	score=-0.200913			CYT
Q8Y5L1	Cytoplasmic	4.543 *	0	Cytoplasmic	0	0	OTHER	0.010496	0.000484	0.000690	0.988331		CYT	score=-0.200913			CYT
Q8Y4B4	Cytoplasmic	4.865 *	0	Cytoplasmic	0	0	OTHER	0.008539	0.000195	0.000963	0.990304		CYT	score=-0.200913			CYT
Q8Y626	Cytoplasmic	4.685 *	0	Cytoplasmic	0	0	OTHER	0.004191	0.000313	0.000885	0.994612		CYT	score=-0.200913			CYT
Q8Y966	Cytoplasmic	4.139 *	0	CytoplasmicMembrane	0	0	OTHER	0.006390	0.000395	0.000683	0.992533		CYT	score=-0.200913			CYT
Q8Y6D8	Cytoplasmic	4.238 *	0	Cytoplasmic	0	0	OTHER	0.009231	0.000248	0.000823	0.989698		CYT	score=-0.200913			CYT
Q8Y6J3	Cytoplasmic	1.853 *	0	Unknown	1	0	OTHER	0.011599	0.000682	0.001589	0.986130		CYT	score=-0.200913			CYT
Q8Y843	Cytoplasmic	2.397 *	0	CytoplasmicMembrane	0	1	OTHER	0.058158	0.000330	0.000722	0.940791		CYT	score=-0.200913			non cyt
Q8Y672	Cytoplasmic	4.732 *	0	Cytoplasmic	0	0	OTHER	0.028087	0.007902	0.010742	0.953270		CYT	score=-0.200913			CYT
Q8Y829	Cytoplasmic	4.544 *	0	Cytoplasmic	0	0	OTHER	0.013301	0.001095	0.000901	0.984703		CYT	score=-0.200913			CYT
Q8Y6P1	Cytoplasmic	3.279 *	0	Unknown	1	0	OTHER	0.012916	0.000217	0.000907	0.985959		CYT	score=-0.200913			CYT
Q8Y3Y7	Cytoplasmic	3.053 *	0	Unknown	1	0	OTHER	0.027133	0.007674	0.001383	0.963810		CYT	score=-0.200913			CYT
Q8Y425	Cytoplasmic	2.601 *	0	Unknown	1	0	OTHER	0.044974	0.000674	0.002011	0.952341		CYT	score=-0.200913			CYT
Q92CZ4	Cytoplasmic	3.491 *	0	Cytoplasmic	0	0	OTHER	0.003648	0.000243	0.000616	0.995493		CYT	score=-0.200913			CYT
Q8Y9G8	Cytoplasmic	3.676 *	0	Cytoplasmic	0	0	OTHER	0.004801	0.000901	0.000582	0.993716		CYT	score=-0.200913			CYT
Q8Y642	Cytoplasmic	4.575 *	0	Cytoplasmic	0	0	OTHER	0.057251	0.000507	0.002413	0.939829		CYT	score=-0.200913			CYT
Q92C24	Cytoplasmic	2.923 *	0	Cytoplasmic	0	0	OTHER	0.004274	0.000323	0.000634	0.994770		CYT	score=-0.200913			CYT
Q8Y5A2	Cytoplasmic	3.714 *	0	Cytoplasmic	0	0	OTHER	0.003217	0.000099	0.000359	0.996326		CYT	score=-0.200913			CYT
Q8Y5Y4	Membrane	4.508 *	2	CytoplasmicMembrane	0	4	SP(Sec/SPI)	0.524164	0.012050	0.015474	0.448311	CS pos: 29-30. TYA-HY. Pr: 0.3175	CYT	score=-0.200913			non cyt
Q8Y576	Cytoplasmic	2.172 *	0	Cytoplasmic	0	0	OTHER	0.072752	0.000465	0.003985	0.922798		CYT	score=-0.200913			CYT
Q8Y6J6	Cytoplasmic	3.508 *	0	Cytoplasmic	0	0	OTHER	0.010925	0.001088	0.001747	0.986240		CYT	score=-0.200913			CYT
Q8Y7A5	Cytoplasmic	3.385 *	0	Cytoplasmic	0	0	OTHER	0.013445	0.002097	0.003078	0.981380		CYT	score=-0.200913			CYT
Q8Y8W9	Cytoplasmic	2.677 *	0	CytoplasmicMembrane	0	0	OTHER	0.005849	0.000346	0.000892	0.992914		CYT	score=-0.200913			CYT
Q8YA81	Cytoplasmic	4.402 *	0	CytoplasmicMembrane	0	0	OTHER	0.004181	0.000332	0.001125	0.994361		CYT	score=-0.200913			CYT
Q8Y7F2	Cytoplasmic	4.859 *	0	Cytoplasmic	0	0	OTHER	0.006782	0.000762	0.000326	0.992129		CYT	score=-0.200913			CYT
Q8Y9J6	Membrane	4.702 *	2	CytoplasmicMembrane	0	3	OTHER	0.005153	0.000179	0.058847	0.935821		TMH	score=14.414	margin=14.614913		non cyt
P60357	Cytoplasmic	3.942 *	0	Cytoplasmic	0	0	OTHER	0.003577	0.000287	0.000643	0.995494		CYT	score=-0.200913			CYT
Q8Y5K8	Membrane	3.168 *	2	Unknown	1	1	OTHER	0.378717	0.002562	0.023867	0.594854		TMH	score=6.32993	margin=6.04382		non cyt
Q8Y7E9	Membrane	2.118 *	2	Unknown	1	1	SP(Sec/SPI)	0.975054	0.004819	0.004199	0.015927	CS pos: 32-33. TKA-DE. Pr: 0.9040	SpI	score=9.1859	margin=9.386813	cleavage=27-28	non cyt
Q8Y6K8	Cytoplasmic	3.202 *	0	Cytoplasmic	0	0	OTHER	0.009015	0.000216	0.000721	0.990048		CYT	score=-0.200913			CYT
Q8Y420	Cytoplasmic	3.968 *	0	Cytoplasmic	0	0	OTHER	0.003598	0.001104	0.001731	0.993566		CYT	score=-0.200913			CYT
Q8Y7N8	Cytoplasmic	3.521 *	0	Cytoplasmic	0	0	OTHER	0.001895	0.000203	0.000234	0.997668		CYT	score=-0.200913			CYT
Q8Y567	Cytoplasmic	4.793 *	0	Cytoplasmic	0	0	OTHER	0.003008	0.000132	0.000366	0.996495		CYT	score=-0.200913			CYT
P0DJO8	Cytoplasmic	3.926 *	0	Cytoplasmic	0	0	OTHER	0.005575	0.000746	0.000637	0.993042		CYT	score=-0.200913			CYT
Q8Y7L6	Membrane	4.851 *	2	CytoplasmicMembrane	0	8	OTHER	0.002809	0.000113	0.000428	0.996650		CYT	score=-0.200913			non cyt
Q8Y9Y0	Cytoplasmic	2.942 *	0	Cytoplasmic	0	0	OTHER	0.005299	0.000347	0.001075	0.993279		CYT	score=-0.200913			CYT
Q8Y559	Membrane	2.795 *	2	Cytoplasmic	0	1	SP(Sec/SPI)	0.703425	0.038650	0.142200	0.115725	CS pos: 29-30. KSG-NE. Pr: 0.0818	SpI	score=7.18305	margin=7.383963	cleavage=24-25	non cyt
Q8Y776	Cytoplasmic	3.809 *	0	Cytoplasmic	0	0	OTHER	0.022725	0.000435	0.000739	0.976101		CYT	score=-0.200913			CYT
Q8YAJ4	Cytoplasmic	3.548 *	0	CytoplasmicMembrane	0	0	OTHER	0.002245	0.000357	0.000416	0.996983		CYT	score=-0.200913			CYT
Q7AP69	Cytoplasmic	3.500 *	0	CytoplasmicMembrane	0	0	OTHER	0.022530	0.001462	0.018155	0.957854		CYT	score=-0.200913			CYT
Q8Y987	Cytoplasmic	4.919 *	0	Cytoplasmic	0	0	OTHER	0.000809	0.000181	0.000132	0.998878		CYT	score=-0.200913			CYT
Q8Y4K5	Cytoplasmic	3.493 *	0	Unknown	1	0	OTHER	0.271671	0.004122	0.003198	0.721009		CYT	score=-0.200913			CYT
Q8Y692	Cytoplasmic	3.477 *	0	Cytoplasmic	0	0	OTHER	0.014420	0.001827	0.002277	0.981476		CYT	score=-0.200913			CYT
Q8Y5M7	Cytoplasmic	4.307 *	0	Unknown	1	0	OTHER	0.006414	0.000761	0.001360	0.991465		CYT	score=-0.200913			CYT
Q8Y691	Cytoplasmic	4.502 *	0	Cytoplasmic	0	0	OTHER	0.003730	0.000804	0.000761	0.994705		CYT	score=-0.200913			CYT
Q8Y3W4	Membrane	4.632 *	2	CytoplasmicMembrane	0	6	OTHER	0.202744	0.009771	0.038356	0.749129		TMH	score=12.1184	margin=7.48346		non cyt
Q8Y6D0	Cytoplasmic	4.861 *	0	Cytoplasmic	0	0	OTHER	0.003776	0.000313	0.000411	0.995500		CYT	score=-0.200913			CYT
Q8Y5I7	Cytoplasmic	4.274 *	0	Cytoplasmic	0	0	OTHER	0.013029	0.000780	0.076021	0.910170		CYT	score=-0.200913			CYT
Q8Y4J0	Cytoplasmic	4.413 *	0	Cytoplasmic	0	0	OTHER	0.002865	0.000174	0.000237	0.996725		CYT	score=-0.200913			CYT
Q8Y4S2	Membrane	2.606 *	2	CytoplasmicMembrane	0	6	OTHER	0.225218	0.002501	0.011429	0.760852		TMH	score=8.66982	margin=1.46228		non cyt
Q8Y7K8	Membrane	2.181 *	2	CytoplasmicMembrane	0	1	OTHER	0.092544	0.001983	0.007126	0.898348		TMH	score=3.60044	margin=3.801353		non cyt
Q8YAM1	Membrane	4.833 *	2	CytoplasmicMembrane	0	7	OTHER	0.053856	0.000242	0.056522	0.889380		TMH	score=4.59564	margin=4.796553		non cyt
Q8Y8Q2	Cytoplasmic	3.005 *	0	Cytoplasmic	0	0	OTHER	0.019691	0.003882	0.003069	0.973358		CYT	score=-0.200913			CYT
Q8Y431	Cytoplasmic	3.178 *	0	Cytoplasmic	0	0	OTHER	0.002245	0.000292	0.000607	0.996857		CYT	score=-0.200913			CYT
Q8Y892	Cytoplasmic	4.675 *	0	Cytoplasmic	0	0	OTHER	0.002946	0.000111	0.000363	0.996580		CYT	score=-0.200913			CYT
Q8Y7D4	Cytoplasmic	4.396 *	0	Cytoplasmic	0	0	OTHER	0.001432	0.001415	0.000269	0.996884		CYT	score=-0.200913			CYT
P0A491	Extracellular	2.936 *	2	Cytoplasmic	0	0	OTHER	0.015224	0.019989	0.005647	0.959141		CYT	score=-0.200913			non cyt
Q9XDA6	Cytoplasmic	3.808 *	0	CytoplasmicMembrane	0	0	OTHER	0.018232	0.000773	0.000713	0.980282		CYT	score=-0.200913			CYT
Q8Y4L1	Cytoplasmic	3.888 *	0	Unknown	1	0	OTHER	0.005441	0.000166	0.001285	0.993109		CYT	score=-0.200913			CYT
Q7AP64	Cytoplasmic	2.880 *	0	Cytoplasmic	0	0	OTHER	0.015293	0.002447	0.001318	0.980941		CYT	score=-0.200913			CYT
Q8Y3X2	Cytoplasmic	3.014 *	0	Cytoplasmic	0	0	OTHER	0.002738	0.000132	0.000385	0.996745		CYT	score=-0.200913			CYT
Q8Y4I9	Cytoplasmic	3.858 *	0	Cytoplasmic	0	0	OTHER	0.098161	0.009061	0.016494	0.876284		CYT	score=-0.200913			CYT
Q8Y6D7	Cytoplasmic	4.693 *	0	Cytoplasmic	0	0	OTHER	0.003329	0.000164	0.000666	0.995841		CYT	score=-0.200913			CYT
Q8Y9H2	Cytoplasmic	4.705 *	0	Cytoplasmic	0	0	OTHER	0.011483	0.001395	0.001447	0.985675		CYT	score=-0.200913			CYT
Q8Y529	Cytoplasmic	3.540 *	0	Cytoplasmic	0	0	OTHER	0.014806	0.001594	0.000755	0.982845		CYT	score=-0.200913			CYT
Q8Y4L5	Cytoplasmic	3.919 *	0	Cytoplasmic	0	0	OTHER	0.001448	0.000067	0.000262	0.998223		CYT	score=-0.200913			CYT
Q8Y8E4	Cytoplasmic	4.865 *	0	Cytoplasmic	0	0	OTHER	0.002557	0.000374	0.000512	0.996557		CYT	score=-0.200913			CYT
Q8Y3S3	Cytoplasmic	4.195 *	0	Unknown	1	0	OTHER	0.086844	0.009366	0.001298	0.902492		CYT	score=-0.200913			CYT
Q8Y9D5	Cytoplasmic	2.793 *	0	Cytoplasmic	0	0	OTHER	0.011251	0.001183	0.001102	0.986464		CYT	score=-0.200913			CYT
Q8YAC0	Cytoplasmic	4.460 *	0	Cytoplasmic	0	0	OTHER	0.007196	0.000903	0.000668	0.991233		CYT	score=-0.200913			CYT
Q8Y775	Membrane	4.030 *	2	CytoplasmicMembrane	0	6	OTHER	0.001155	0.000177	0.000662	0.998006		CYT	score=-0.200913	margin=1.599617		non cyt
Q8Y774	Cytoplasmic	4.649 *	0	Cytoplasmic	0	0	OTHER	0.018441	0.000286	0.000361	0.980912		CYT	score=-0.200913			CYT
Q8Y5X3	Cytoplasmic	4.411 *	0	Cytoplasmic	0	0	OTHER	0.044009	0.058832	0.002297	0.894862		CYT	score=-0.200913			CYT
P0A4J8	Cytoplasmic	4.084 *	0	Cytoplasmic	0	0	OTHER	0.007173	0.000218	0.000728	0.991881		CYT	score=-0.200913			CYT
Q8Y3W2	Cytoplasmic	3.486 *	0	Cytoplasmic	0	0	OTHER	0.004195	0.000817	0.000481	0.994507		CYT	score=-0.200913			CYT
Q48762	Membrane	4.482 *	2	CytoplasmicMembrane	0	4	OTHER	0.006400	0.000908	0.035335	0.957356		TMH	score=9.61543	margin=9.816343		non cyt
Q8Y5I4	Cytoplasmic	4.877 *	0	Cytoplasmic	0	0	OTHER	0.005175	0.000889	0.000376	0.993559		CYT	score=-0.200913			CYT
Q8Y3M4	Cytoplasmic	4.779 *	0	Cytoplasmic	0	0	OTHER	0.007613	0.000660	0.001011	0.990715		CYT	score=-0.200913			CYT
Q8Y5R4	Cytoplasmic	4.120 *	0	Cytoplasmic	0	0	OTHER	0.165130	0.016381	0.206211	0.612278		CYT	score=-0.200913	margin=2.247227		CYT
Q8Y8A3	Cytoplasmic	4.221 *	0	Cytoplasmic	0	0	OTHER	0.010065	0.000356	0.000880	0.988700		CYT	score=-0.200913			CYT
Q8Y7H7	Cytoplasmic	4.503 *	0	Cytoplasmic	0	0	OTHER	0.012434	0.007500	0.001104	0.978962		CYT	score=-0.200913			CYT
Q8Y9F4	Cytoplasmic	4.514 *	0	Cytoplasmic	0	0	OTHER	0.068032	0.008857	0.008312	0.914800		CYT	score=-0.200913	margin=0.622372		CYT
Q8Y7B5	Cytoplasmic	3.368 *	0	Cytoplasmic	0	0	OTHER	0.035823	0.008778	0.005071	0.950327		CYT	score=-0.200913			CYT
P64032	Cytoplasmic	4.917 *	0	Cytoplasmic	0	0	OTHER	0.002285	0.000282	0.000476	0.996957		CYT	score=-0.200913			CYT
Q8Y9V5	Cytoplasmic	3.161 *	0	Cytoplasmic	0	1	OTHER	0.153140	0.000651	0.048025	0.798185		TMH	score=0.0162604	margin=0.2171734		non cyt
Q8Y6C6	Cytoplasmic	4.262 *	0	Cytoplasmic	0	0	OTHER	0.009646	0.000358	0.001660	0.988336		CYT	score=-0.200913			CYT
Q8Y9R9	Membrane	2.573 *	2	Cytoplasmic	0	0	OTHER	0.026403	0.007138	0.006219	0.960241		CYT	score=-0.200913			non cyt
Q8Y7Q4	Cytoplasmic	3.753 *	0	Cytoplasmic	0	0	OTHER	0.002480	0.000451	0.000348	0.996721		CYT	score=-0.200913			CYT
Q8Y405	Cytoplasmic	3.912 *	0	Cytoplasmic	0	0	OTHER	0.004538	0.005552	0.000961	0.988950		CYT	score=-0.200913			CYT
Q8YAB7	Cytoplasmic	4.774 *	0	Cytoplasmic	0	0	OTHER	0.004769	0.000124	0.000783	0.994324		CYT	score=-0.200913			CYT
Q8Y5A3	Cytoplasmic	4.416 *	0	Unknown	1	0	OTHER	0.024684	0.000420	0.005140	0.969755		CYT	score=-0.200913			CYT
Q8Y6S7	Cytoplasmic	3.541 *	0	CytoplasmicMembrane	0	0	OTHER	0.006396	0.003676	0.001686	0.988242		CYT	score=-0.200913			CYT
Q8YA59	Cytoplasmic	3.820 *	0	Cytoplasmic	0	0	OTHER	0.004996	0.000111	0.000584	0.994309		CYT	score=-0.200913			CYT
Q8Y4R5	Cytoplasmic	3.317 *	0	Cytoplasmic	0	0	OTHER	0.006122	0.000336	0.001399	0.992143		CYT	score=-0.200913			CYT
Q8Y5I3	Membrane	3.684 *	2	Unknown	1	0	LIPO(Sec/SPII)	0.004019	0.000077	0.995734	0.000169	CS pos: 20-21. ISA-CG. Pr: 0.9963	SpII	score=24.4525	margin=7.176	cleavage=20-21	non cyt
Q8Y5B4	Cytoplasmic	4.719 *	0	Cytoplasmic	0	0	OTHER	0.005178	0.000174	0.000734	0.993913		CYT	score=-0.200913			CYT
Q8Y8P9	Membrane	3.455 *	2	CytoplasmicMembrane	0	6	SP(Sec/SPI)	0.983224	0.003213	0.012106	0.001457	CS pos: 30-31. AKA-AE. Pr: 0.9335	SpI	score=9.40866	margin=9.609573	cleavage=30-31	non cyt
Q8Y4A7	Cytoplasmic	4.181 *	0	Cytoplasmic	0	0	OTHER	0.002309	0.000258	0.000311	0.997122		CYT	score=-0.200913			CYT
Q8Y5E9	Membrane	4.772 *	2	CytoplasmicMembrane	0	10	OTHER	0.014806	0.000307	0.003169	0.981719		TMH	score=9.05497	margin=9.255883		non cyt
Q8Y7B9	Cytoplasmic	4.019 *	0	Cytoplasmic	0	0	OTHER	0.006606	0.001878	0.000555	0.990962		CYT	score=-0.200913			CYT
Q8Y6R3	Cytoplasmic	4.769 *	0	Cytoplasmic	0	0	OTHER	0.008147	0.000167	0.000979	0.990706		CYT	score=-0.200913			CYT
Q8Y641	Cytoplasmic	3.956 *	0	Cytoplasmic	0	0	OTHER	0.072665	0.001002	0.001598	0.924734		CYT	score=-0.200913			CYT
Q8Y483	Cytoplasmic	4.499 *	0	Cytoplasmic	0	0	OTHER	0.019999	0.000317	0.002437	0.977247		CYT	score=-0.200913			CYT
Q8Y7G3	Membrane	3.800 *	2	CytoplasmicMembrane	0	5	OTHER	0.053902	0.003362	0.002573	0.940163		TMH	score=0.982632	margin=1.183545		non cyt
Q8Y6Q7	Cytoplasmic	3.211 *	0	Cytoplasmic	0	0	OTHER	0.005103	0.000258	0.000430	0.994209		CYT	score=-0.200913			CYT
Q8Y7B7	Membrane	3.287 *	2	CytoplasmicMembrane	0	0	OTHER	0.009592	0.001880	0.002558	0.985970		CYT	score=-0.200913			non cyt
Q8Y5X1	Cytoplasmic	4.641 *	0	Cytoplasmic	0	0	OTHER	0.002541	0.000162	0.000517	0.996781		CYT	score=-0.200913			CYT
Q8YAG8	Cytoplasmic	4.725 *	0	Cytoplasmic	0	0	OTHER	0.007078	0.000466	0.000565	0.991891		CYT	score=-0.200913			CYT
Q8Y854	Cytoplasmic	2.623 *	0	CytoplasmicMembrane	0	2	OTHER	0.003214	0.000225	0.000925	0.995637		CYT	score=-0.200913			non cyt
Q8Y9N1	Cytoplasmic	4.885 *	0	Cytoplasmic	0	0	OTHER	0.006316	0.000314	0.001114	0.992257		CYT	score=-0.200913			CYT
Q8Y9W3	Cytoplasmic	3.417 *	0	Unknown	1	0	OTHER	0.009878	0.000554	0.001916	0.987652		CYT	score=-0.200913			CYT
Q8Y8V8	Cytoplasmic	3.940 *	0	Cytoplasmic	0	0	OTHER	0.005537	0.000166	0.000831	0.993466		CYT	score=-0.200913			CYT
Q8Y715	Extracellular	2.696 *	2	Unknown	1	1	SP(Sec/SPI)	0.502590	0.003402	0.025614	0.468393	CS pos: 32-33. ITA-EN. Pr: 0.2843	SpI	score=2.65067	margin=0.55613	cleavage=26-27	non cyt
Q8Y787	Cytoplasmic	2.961 *	0	Cytoplasmic	0	0	OTHER	0.005234	0.002036	0.000318	0.992412		CYT	score=-0.200913			CYT
Q8Y3W9	Extracellular	2.872 *	2	CytoplasmicMembrane	0	1	OTHER	0.020026	0.000331	0.003844	0.975798		TMH	score=7.48419	margin=7.685103		non cyt
Q8Y7F4	Cytoplasmic	3.423 *	0	Cytoplasmic	0	0	OTHER	0.005077	0.000281	0.000757	0.993885		CYT	score=-0.200913			CYT
Q8Y8K8	Cytoplasmic	2.968 *	0	Cytoplasmic	0	0	OTHER	0.005362	0.000561	0.000843	0.993233		CYT	score=-0.200913			CYT
Q8Y6Y0	Membrane	3.339 *	2	Cytoplasmic	0	0	OTHER	0.006271	0.000830	0.001133	0.991765		CYT	score=-0.200913			non cyt
Q8YA91	Cytoplasmic	4.820 *	0	Cytoplasmic	0	0	OTHER	0.012304	0.000532	0.001463	0.985700		CYT	score=-0.200913			CYT
Q8Y753	Cytoplasmic	4.826 *	0	Cytoplasmic	0	0	OTHER	0.017677	0.002231	0.006659	0.973433		CYT	score=-0.200913			CYT
Q8Y5V9	Cytoplasmic	2.318 *	0	Cytoplasmic	0	0	OTHER	0.007814	0.000624	0.000819	0.990743		CYT	score=-0.200913			CYT
Q8Y486	Extracellular	2.681 *	2	Cellwall	0	0	LIPO(Sec/SPII)	0.000569	0.000061	0.999186	0.000184	CS pos: 22-23. LTA-CQ. Pr: 0.9995	SpII	score=25.7735	margin=14.2845	cleavage=22-23	non cyt
Q8Y7H2	Cytoplasmic	4.052 *	0	Cytoplasmic	0	0	OTHER	0.067761	0.001130	0.003631	0.927477		CYT	score=-0.200913			CYT
Q8Y9X2	Cytoplasmic	2.618 *	0	Cytoplasmic	0	0	OTHER	0.026286	0.001857	0.002878	0.968978		CYT	score=-0.200913			CYT
Q8Y551	Cytoplasmic	3.330 *	0	Cytoplasmic	0	0	OTHER	0.008075	0.005537	0.001044	0.985344		CYT	score=-0.200913			CYT
Q8Y734	Membrane	2.426 *	2	Cytoplasmic	0	0	OTHER	0.002602	0.000448	0.000808	0.996142		CYT	score=-0.200913			non cyt
Q8YAE6	Cytoplasmic	4.317 *	0	Cytoplasmic	0	0	OTHER	0.006198	0.000128	0.000727	0.992947		CYT	score=-0.200913			CYT
Q8Y750	Cytoplasmic	3.387 *	0	CytoplasmicMembrane	0	0	OTHER	0.006873	0.000748	0.000736	0.991643		CYT	score=-0.200913			CYT
Q8Y8Y3	Cytoplasmic	4.827 *	0	Cytoplasmic	0	0	OTHER	0.006395	0.000489	0.000848	0.992268		CYT	score=-0.200913			CYT
Q8Y9J7	Membrane	1.835 *	2	CytoplasmicMembrane	0	1	SP(Sec/SPI)	0.995413	0.001061	0.001335	0.002190	CS pos: 24-25. VFA-AD. Pr: 0.9870	SpI	score=17.8893	margin=17.315413	cleavage=24-25	non cyt
Q8Y8H4	Cytoplasmic	3.853 *	0	Unknown	1	0	OTHER	0.009497	0.000369	0.000819	0.989316		CYT	score=-0.200913			CYT
Q8Y7G6	Cytoplasmic	4.826 *	0	Cytoplasmic	0	0	OTHER	0.002731	0.000283	0.000297	0.996688		CYT	score=-0.200913			CYT
Q8Y824	Cytoplasmic	4.191 *	0	Cytoplasmic	0	0	OTHER	0.014913	0.000233	0.001048	0.983807		CYT	score=-0.200913			CYT
Q8Y899	Membrane	4.019 *	2	CytoplasmicMembrane	0	3	OTHER	0.003003	0.000163	0.000547	0.996287		CYT	score=-0.200913	margin=0.888927		non cyt
Q8Y9C3	Cytoplasmic	3.310 *	0	Unknown	1	0	OTHER	0.003749	0.000251	0.000694	0.995307		CYT	score=-0.200913			CYT
Q8Y6G5	Cytoplasmic	2.250 *	0	Cytoplasmic	0	0	OTHER	0.010111	0.001573	0.001173	0.987143		CYT	score=-0.200913			CYT
Q8Y9E6	Membrane	4.854 *	2	CytoplasmicMembrane	0	8	OTHER	0.003397	0.000122	0.003892	0.992589		TMH	score=8.29102	margin=8.491933		non cyt
Q8Y484	Cytoplasmic	4.852 *	0	Cytoplasmic	0	0	OTHER	0.004752	0.000392	0.000746	0.994110		CYT	score=-0.200913			CYT
Q8Y8E1	Membrane	4.898 *	2	CytoplasmicMembrane	0	4	OTHER	0.001473	0.000198	0.012512	0.985817		TMH	score=19.1397	margin=19.340613		non cyt
Q8Y9E9	Cytoplasmic	4.701 *	0	CytoplasmicMembrane	0	0	OTHER	0.002664	0.000251	0.000378	0.996708		CYT	score=-0.200913			CYT
Q8Y8A5	Cytoplasmic	3.174 *	0	Cytoplasmic	0	0	OTHER	0.093764	0.006190	0.008351	0.891694		CYT	score=-0.200913	margin=2.661817		CYT
Q8Y7I9	Cytoplasmic	4.518 *	0	Cytoplasmic	0	0	OTHER	0.003893	0.000460	0.000538	0.995109		CYT	score=-0.200913			CYT
Q8Y876	Cytoplasmic	3.365 *	0	Unknown	1	0	LIPO(Sec/SPII)	0.001393	0.000071	0.998302	0.000234	CS pos: 18-19. LGA-CE. Pr: 0.9987	SpII	score=12.8383	margin=11.961614	cleavage=18-19	non cyt
Q8YAG2	Cytoplasmic	3.902 *	0	Cytoplasmic	0	0	OTHER	0.002881	0.001061	0.000274	0.995785		CYT	score=-0.200913			CYT
Q8Y794	Membrane	4.903 *	2	CytoplasmicMembrane	0	4	OTHER	0.065267	0.000398	0.044122	0.890213		TMH	score=9.8129	margin=10.013813		non cyt
Q92BM7	Cytoplasmic	4.804 *	0	Cytoplasmic	0	0	OTHER	0.012133	0.000890	0.002657	0.984320		CYT	score=-0.200913			CYT
Q8Y9S2	Cytoplasmic	4.185 *	0	CytoplasmicMembrane	0	0	OTHER	0.003985	0.000369	0.005736	0.989911		CYT	score=-0.200913			CYT
Q8YA82	Cytoplasmic	3.622 *	0	Cytoplasmic	0	0	OTHER	0.014484	0.002764	0.001749	0.981003		CYT	score=-0.200913			CYT
P65110	Cytoplasmic	4.793 *	0	Cytoplasmic	0	0	OTHER	0.006347	0.000289	0.000397	0.992968		CYT	score=-0.200913			CYT
Q8Y769	Membrane	3.067 *	2	Unknown	1	2	OTHER	0.005431	0.004446	0.009908	0.980215		TMH	score=8.80591	margin=9.006823		non cyt
Q8Y6H3	Membrane	2.557 *	2	Cytoplasmic	0	0	OTHER	0.015724	0.000733	0.003366	0.980177		CYT	score=-0.200913			non cyt
Q8Y7J2	Cytoplasmic	4.822 *	0	Cytoplasmic	0	0	OTHER	0.006438	0.000885	0.001432	0.991244		CYT	score=-0.200913			CYT
Q8Y601	Cytoplasmic	4.429 *	0	Cytoplasmic	0	0	OTHER	0.008871	0.000274	0.000870	0.989986		CYT	score=-0.200913			CYT
P58588	Cytoplasmic	3.509 *	0	Unknown	1	0	OTHER	0.022536	0.001317	0.010000	0.966147		CYT	score=-0.200913			CYT
Q8Y6S4	Cytoplasmic	4.036 *	0	Cytoplasmic	0	0	OTHER	0.021539	0.000505	0.005036	0.972920		CYT	score=-0.200913			CYT
Q92AJ3	Cytoplasmic	3.676 *	0	Cytoplasmic	0	0	OTHER	0.003890	0.000789	0.000935	0.994386		CYT	score=-0.200913			CYT
Q8Y6Z5	Cytoplasmic	4.305 *	0	Cytoplasmic	0	0	OTHER	0.008939	0.001454	0.002040	0.987567		CYT	score=-0.200913			CYT
Q8YAC1	Cytoplasmic	3.910 *	0	Cytoplasmic	0	0	OTHER	0.032882	0.003001	0.002041	0.962076		CYT	score=-0.200913			CYT
Q8Y621	Cytoplasmic	3.821 *	0	Cytoplasmic	0	0	OTHER	0.026688	0.023971	0.006289	0.943052		SpI	score=0.355264	margin=0.556177	cleavage=25-26	CYT
Q8Y790	Cytoplasmic	3.765 *	0	Cytoplasmic	0	0	OTHER	0.002940	0.001078	0.000447	0.995535		CYT	score=-0.200913			CYT
Q8Y996	Cytoplasmic	4.914 *	0	Cytoplasmic	0	0	OTHER	0.020637	0.031785	0.000770	0.946809		CYT	score=-0.200913			CYT
Q8Y3K4	Cytoplasmic	4.730 *	0	Cytoplasmic	0	0	OTHER	0.001896	0.000100	0.000265	0.997740		CYT	score=-0.200913			CYT
Q8Y5V6	Cytoplasmic	4.732 *	0	Cytoplasmic	0	0	OTHER	0.007803	0.001268	0.001564	0.989365		CYT	score=-0.200913			CYT
Q8Y623	Cytoplasmic	4.291 *	0	Cytoplasmic	0	0	OTHER	0.003997	0.000280	0.000705	0.995018		CYT	score=-0.200913			CYT
Q8Y9T7	Membrane	2.406 *	2	Cytoplasmic	0	0	OTHER	0.047652	0.001822	0.002483	0.948043		CYT	score=-0.200913			non cyt
Q8Y5V8	Membrane	4.069 *	2	CytoplasmicMembrane	0	2	OTHER	0.044910	0.000370	0.035405	0.919315		SpI	score=2.8897	margin=0.60307	cleavage=31-32	non cyt
Q8Y4E5	Cytoplasmic	4.954 *	0	Cytoplasmic	0	0	OTHER	0.002344	0.000169	0.000204	0.997283		CYT	score=-0.200913			CYT
Q8Y4G1	Cytoplasmic	3.131 *	0	Cytoplasmic	0	0	OTHER	0.005861	0.001162	0.000922	0.992054		CYT	score=-0.200913			CYT
Q8Y4Q0	Cytoplasmic	3.078 *	0	Cytoplasmic	0	0	OTHER	0.005284	0.000780	0.000414	0.993522		CYT	score=-0.200913			CYT
Q8Y607	Cytoplasmic	2.955 *	0	CytoplasmicMembrane	0	0	OTHER	0.030725	0.001479	0.000275	0.967521		CYT	score=-0.200913			CYT
Q8YAE9	Extracellular	1.896 *	2	CytoplasmicMembrane	0	0	LIPO(Sec/SPII)	0.001257	0.000127	0.998349	0.000267	CS pos: 20-21. LSA-CG. Pr: 0.9989	SpII	score=22.3935	margin=10.23	cleavage=20-21	non cyt
Q92BL2	Cytoplasmic	2.572 *	0	Cytoplasmic	0	0	OTHER	0.002550	0.002814	0.000491	0.994145		CYT	score=-0.200913			CYT
Q8YAS0	Cytoplasmic	4.332 *	0	Cytoplasmic	0	0	OTHER	0.002747	0.000126	0.000302	0.996825		CYT	score=-0.200913			CYT
Q8Y860	Cytoplasmic	3.836 *	0	Cytoplasmic	0	0	OTHER	0.009305	0.000282	0.000746	0.989666		CYT	score=-0.200913			CYT
Q8Y6S5	Cytoplasmic	4.783 *	0	Unknown	1	0	OTHER	0.004231	0.000553	0.000453	0.994763		CYT	score=-0.200913			CYT
Q8Y9K2	Membrane	1.915 *	2	Unknown	1	0	OTHER	0.012657	0.000660	0.001288	0.985395		CYT	score=-0.200913			non cyt
Q8Y6H7	Cytoplasmic	3.529 *	0	Unknown	1	0	OTHER	0.001809	0.000107	0.000160	0.997925		CYT	score=-0.200913			CYT
Q8Y4N7	Cytoplasmic	4.509 *	0	Cytoplasmic	0	0	OTHER	0.000957	0.000172	0.000203	0.998668		CYT	score=-0.200913			CYT
Q8Y736	Cytoplasmic	4.680 *	0	Cytoplasmic	0	0	OTHER	0.002733	0.000444	0.000619	0.996205		CYT	score=-0.200913			CYT
Q8Y731	Cytoplasmic	3.826 *	0	Unknown	1	0	OTHER	0.003744	0.000338	0.000612	0.995307		CYT	score=-0.200913			CYT
Q8Y4A2	Cytoplasmic	3.981 *	0	Cytoplasmic	0	0	OTHER	0.024754	0.001809	0.001693	0.971744		CYT	score=-0.200913			CYT
Q8Y5J6	Membrane	4.611 *	2	CytoplasmicMembrane	0	2	OTHER	0.041816	0.011223	0.006929	0.940033		TMH	score=1.84538	margin=2.046293		non cyt
Q8Y6E2	Cytoplasmic	4.329 *	0	Cytoplasmic	0	0	OTHER	0.001184	0.000063	0.000180	0.998573		CYT	score=-0.200913			CYT
Q8YA46	Cytoplasmic	2.906 *	0	CytoplasmicMembrane	0	0	OTHER	0.054134	0.008395	0.000819	0.936651		CYT	score=-0.200913			CYT
Q8Y8D4	Cytoplasmic	3.777 *	0	Cytoplasmic	0	0	OTHER	0.008860	0.000406	0.001712	0.989022		CYT	score=-0.200913			CYT
Q8Y4E1	Membrane	4.299 *	2	CytoplasmicMembrane	0	4	OTHER	0.004027	0.000753	0.007252	0.987968		TMH	score=2.35652	margin=0.5684		non cyt
Q8Y674	Cytoplasmic	2.855 *	0	Cytoplasmic	0	0	SP(Sec/SPI)	0.613696	0.044245	0.029446	0.312613	CS pos: 41-42. AHA-QE. Pr: 0.2347	SpI	score=1.37838	margin=1.579293	cleavage=21-22	non cyt
Q8Y6B9	Cytoplasmic	4.876 *	0	Cytoplasmic	0	0	OTHER	0.004488	0.000733	0.000671	0.994108		CYT	score=-0.200913			CYT
Q8YAV2	Cytoplasmic	3.184 *	0	Unknown	1	0	OTHER	0.012613	0.000273	0.001945	0.985170		CYT	score=-0.200913			CYT
Q8Y491	Cytoplasmic	2.538 *	0	Unknown	1	0	OTHER	0.006403	0.000644	0.002638	0.990315		CYT	score=-0.200913			CYT
Q8Y6M5	Extracellular	2.955 *	2	Unknown	1	0	OTHER	0.078874	0.001043	0.013822	0.906261		CYT	score=-0.200913			non cyt
Q8Y6P7	Membrane	4.771 *	2	CytoplasmicMembrane	0	6	OTHER	0.086817	0.001992	0.008205	0.902986		SpI	score=7.31657	margin=4.61973	cleavage=41-42	non cyt
Q8YAA2	Cytoplasmic	4.147 *	0	Unknown	1	0	OTHER	0.003707	0.000259	0.001019	0.995015		CYT	score=-0.200913			CYT
Q8Y3X4	Extracellular	3.008 *	2	Unknown	1	0	OTHER	0.013191	0.000904	0.003972	0.981933		CYT	score=-0.200913			non cyt
Q8YAG5	Cytoplasmic	4.504 *	0	Cytoplasmic	0	0	OTHER	0.002883	0.000174	0.000392	0.996550		CYT	score=-0.200913			CYT
Q8Y6L3	Cytoplasmic	3.392 *	0	CytoplasmicMembrane	0	0	LIPO(Sec/SPII)	0.000802	0.000089	0.998944	0.000166	CS pos: 21-22. LTG-CS. Pr: 0.9994	SpII	score=21.9798	margin=12.79346	cleavage=21-22	non cyt
Q8Y7N2	Cytoplasmic	4.787 *	0	Cytoplasmic	0	0	OTHER	0.016984	0.000177	0.000615	0.982224		CYT	score=-0.200913			CYT
Q9RGX0	Cytoplasmic	3.492 *	0	Cytoplasmic	0	0	OTHER	0.007269	0.000261	0.003145	0.989324		CYT	score=-0.200913			CYT
P0A4Q8	Cytoplasmic	4.167 *	0	Cytoplasmic	0	0	OTHER	0.002685	0.000199	0.000484	0.996632		CYT	score=-0.200913			CYT
Q8Y8R6	Cytoplasmic	2.254 *	0	Cytoplasmic	0	0	OTHER	0.249712	0.031648	0.017416	0.701224		SpI	score=0.507013	margin=0.707926	cleavage=24-25	CYT
Q8Y8U5	Membrane	2.536 *	2	Unknown	1	0	OTHER	0.009651	0.003763	0.001053	0.985533		CYT	score=-0.200913			non cyt
Q8YAR0	Cytoplasmic	3.167 *	0	Extracellular	2	0	OTHER	0.003327	0.000502	0.000822	0.995349		CYT	score=-0.200913			non cyt
Q8Y8Q1	Cytoplasmic	4.669 *	0	Cytoplasmic	0	0	OTHER	0.004577	0.000302	0.002922	0.992200		CYT	score=-0.200913			CYT
Q8Y5K6	Cytoplasmic	4.047 *	0	Cytoplasmic	0	0	OTHER	0.013346	0.001007	0.000680	0.984967		CYT	score=-0.200913			CYT
Q8Y5U0	Cytoplasmic	4.498 *	0	Cytoplasmic	0	0	OTHER	0.002668	0.000370	0.000424	0.996539		CYT	score=-0.200913			CYT
Q8Y823	Membrane	1.758 *	2	Unknown	1	0	SP(Sec/SPI)	0.669581	0.012090	0.039216	0.279114	CS pos: 24-25. VKS-AT. Pr: 0.3734	SpI	score=7.71855	margin=7.919463	cleavage=18-19	non cyt
Q7AP89	Cytoplasmic	3.629 *	0	Cytoplasmic	0	0	OTHER	0.008973	0.000730	0.001065	0.989231		CYT	score=-0.200913			CYT
Q8Y6A2	Cytoplasmic	4.822 *	0	Cytoplasmic	0	0	OTHER	0.003779	0.000136	0.000995	0.995089		CYT	score=-0.200913			CYT
Q8Y7G0	Cytoplasmic	4.660 *	0	Cytoplasmic	0	0	OTHER	0.001659	0.000121	0.000233	0.997988		CYT	score=-0.200913			CYT
Q8Y5E5	Membrane	1.700 *	2	Unknown	1	1	SP(Sec/SPI)	0.936780	0.002519	0.049621	0.011080	CS pos: 28-29. VNA-NN. Pr: 0.7444	SpI	score=14.9217	margin=13.24894	cleavage=28-29	non cyt
Q8Y5W5	Cytoplasmic	2.901 *	0	Cytoplasmic	0	0	OTHER	0.031626	0.003967	0.016168	0.948239		CYT	score=-0.200913			CYT
Q8Y5N6	Cytoplasmic	3.618 *	0	Cytoplasmic	0	0	OTHER	0.016233	0.005712	0.001919	0.976136		CYT	score=-0.200913			CYT
Q8Y9P7	Membrane	2.333 *	2	CytoplasmicMembrane	0	1	OTHER	0.201134	0.001318	0.018914	0.778634		TMH	score=8.28984	margin=7.879297		non cyt
Q8Y6X3	Cytoplasmic	3.558 *	0	Cytoplasmic	0	0	OTHER	0.007802	0.001812	0.001088	0.989299		CYT	score=-0.200913			CYT
Q8Y602	Cytoplasmic	4.055 *	0	Cytoplasmic	0	0	OTHER	0.007291	0.000527	0.000458	0.991724		CYT	score=-0.200913			CYT
Q8Y762	Membrane	4.774 *	2	CytoplasmicMembrane	0	4	OTHER	0.061010	0.000635	0.002407	0.935947		CYT	score=-0.200913			non cyt
Q8Y5I5	Cytoplasmic	2.559 *	0	Unknown	1	0	OTHER	0.011530	0.001111	0.003093	0.984266		CYT	score=-0.200913			CYT
Q8Y8F1	Extracellular	2.446 *	2	Extracellular	2	1	LIPO(Sec/SPII)	0.018455	0.000552	0.969520	0.011474	CS pos: 20-21. VLA-CA. Pr: 0.9600	SpI	score=7.77344	margin=1.74776	cleavage=22-23	non cyt
Q8Y4B6	Membrane	4.914 *	2	CytoplasmicMembrane	0	5	OTHER	0.003459	0.000406	0.022220	0.973915		TMH	score=0.91473	margin=1.115643		non cyt
Q93Q56	Membrane	2.974 *	2	Cytoplasmic	0	0	OTHER	0.022674	0.000943	0.003384	0.972999		CYT	score=-0.200913			non cyt
Q8Y6W4	Cytoplasmic	4.514 *	0	Cytoplasmic	0	0	OTHER	0.001393	0.000144	0.000400	0.998064		CYT	score=-0.200913			CYT
Q8YAV3	Cytoplasmic	4.305 *	0	Cytoplasmic	0	0	OTHER	0.028728	0.001704	0.004951	0.964617		CYT	score=-0.200913			CYT
Q8Y579	Membrane	4.902 *	2	CytoplasmicMembrane	0	6	OTHER	0.194902	0.002121	0.024448	0.778530		TMH	score=6.73618	margin=6.937093		non cyt
Q8Y632	Cytoplasmic	4.076 *	0	Cytoplasmic	0	0	OTHER	0.001790	0.000108	0.000227	0.997875		CYT	score=-0.200913			CYT
Q8Y6T9	Membrane	3.165 *	2	Cytoplasmic	0	0	OTHER	0.009990	0.001374	0.001349	0.987286		CYT	score=-0.200913			non cyt
Q8Y9P1	Cytoplasmic	4.486 *	0	Cytoplasmic	0	0	OTHER	0.008096	0.000645	0.001157	0.990103		CYT	score=-0.200913			CYT
Q8Y9Z7	Cytoplasmic	2.489 *	0	Unknown	1	0	OTHER	0.018100	0.000553	0.003007	0.978341		CYT	score=-0.200913			CYT
Q8Y3N7	Cytoplasmic	4.827 *	0	Cytoplasmic	0	0	OTHER	0.001242	0.000094	0.000174	0.998491		CYT	score=-0.200913			CYT
Q8Y3L1	Cytoplasmic	4.749 *	0	Cytoplasmic	0	0	OTHER	0.015295	0.000578	0.000622	0.983505		CYT	score=-0.200913			CYT
Q8Y3J1	Cytoplasmic	3.990 *	0	Cytoplasmic	0	0	OTHER	0.006042	0.000352	0.000720	0.992886		CYT	score=-0.200913			CYT
Q8Y6L6	Cytoplasmic	2.781 *	0	Unknown	1	0	OTHER	0.003446	0.000215	0.000671	0.995668		CYT	score=-0.200913			CYT
Q8Y9W8	Cytoplasmic	3.996 *	0	Cytoplasmic	0	0	OTHER	0.001625	0.000272	0.000279	0.997824		CYT	score=-0.200913			CYT
Q8Y609	Cytoplasmic	4.768 *	0	Unknown	1	0	OTHER	0.005342	0.000454	0.000209	0.993994		CYT	score=-0.200913			CYT
Q8Y8R9	Cytoplasmic	3.127 *	0	Cytoplasmic	0	0	OTHER	0.004118	0.000400	0.000434	0.995047		CYT	score=-0.200913			CYT
Q8Y6C2	Cytoplasmic	4.680 *	0	Cytoplasmic	0	0	OTHER	0.005577	0.000139	0.000620	0.993664		CYT	score=-0.200913			CYT
Q8Y7A7	Cytoplasmic	3.916 *	0	Cytoplasmic	0	0	OTHER	0.032005	0.002239	0.004417	0.961338		CYT	score=-0.200913			CYT
Q8Y544	Membrane	4.027 *	2	CytoplasmicMembrane	0	3	OTHER	0.195826	0.001862	0.080843	0.721469		SpI	score=1.258	margin=1.458913	cleavage=26-27	non cyt
Q8Y3Z5	Membrane	2.497 *	2	Cytoplasmic	0	0	SP(Sec/SPI)	0.780163	0.009340	0.008403	0.202095	CS pos: 27-28. AEA-QG. Pr: 0.6055	CYT	score=-0.200913	margin=1.522517		non cyt
Q8Y9C4	Membrane	4.575 *	2	CytoplasmicMembrane	0	4	OTHER	0.006325	0.000312	0.003751	0.989612		TMH	score=1.96415	margin=2.165063		non cyt
P67234	Cytoplasmic	3.716 *	0	Cytoplasmic	0	0	OTHER	0.012825	0.000192	0.000419	0.986564		CYT	score=-0.200913			CYT
Q8Y8H7	Cytoplasmic	4.357 *	0	Cytoplasmic	0	1	OTHER	0.011020	0.004221	0.001029	0.983730		CYT	score=-0.200913			non cyt
Q8Y407	Cytoplasmic	3.778 *	0	Unknown	1	0	OTHER	0.004951	0.000309	0.000582	0.994158		CYT	score=-0.200913			CYT
Q8Y5Y7	Cytoplasmic	2.352 *	0	Extracellular	2	0	OTHER	0.005961	0.000393	0.000709	0.992937		CYT	score=-0.200913			non cyt
P0DJP3	Cytoplasmic	4.672 *	0	Cytoplasmic	0	0	OTHER	0.007763	0.000357	0.000917	0.990963		CYT	score=-0.200913			CYT
Q8Y723	Cytoplasmic	4.497 *	0	Cytoplasmic	0	0	OTHER	0.031278	0.000761	0.005933	0.962027		CYT	score=-0.200913			CYT
Q8Y9Z0	Cytoplasmic	3.415 *	0	Unknown	1	0	OTHER	0.006454	0.000937	0.000794	0.991814		CYT	score=-0.200913			CYT
Q8Y852	Cytoplasmic	4.777 *	0	Cytoplasmic	0	0	OTHER	0.004330	0.000225	0.000640	0.994805		CYT	score=-0.200913			CYT
Q8Y9L5	Cytoplasmic	3.678 *	0	Unknown	1	0	OTHER	0.008113	0.000810	0.000903	0.990173		CYT	score=-0.200913			CYT
Q8Y9L4	Cytoplasmic	3.884 *	0	Cytoplasmic	0	0	OTHER	0.001727	0.000192	0.000579	0.997502		CYT	score=-0.200913			CYT
Q8YAB4	Cytoplasmic	4.824 *	0	Cytoplasmic	0	0	OTHER	0.004541	0.000304	0.000415	0.994740		CYT	score=-0.200913			CYT
P63439	Cytoplasmic	4.257 *	0	Cytoplasmic	0	0	OTHER	0.002107	0.000169	0.000246	0.997477		CYT	score=-0.200913			CYT
Q8Y5U9	Cytoplasmic	4.849 *	0	Cytoplasmic	0	0	OTHER	0.001805	0.000130	0.000244	0.997821		CYT	score=-0.200913			CYT
Q8Y6E3	Cytoplasmic	4.926 *	0	Cytoplasmic	0	0	OTHER	0.005170	0.000223	0.001101	0.993505		CYT	score=-0.200913			CYT
Q8Y424	Cytoplasmic	4.557 *	0	CytoplasmicMembrane	0	0	OTHER	0.006346	0.001360	0.000635	0.991659		CYT	score=-0.200913			CYT
Q8Y8H1	Membrane	2.558 *	2	CytoplasmicMembrane	0	2	OTHER	0.001665	0.000132	0.000198	0.998005		CYT	score=-0.200913			non cyt
Q8Y6K1	Cytoplasmic	3.415 *	0	Cytoplasmic	0	0	OTHER	0.006005	0.000590	0.000541	0.992864		CYT	score=-0.200913			CYT
Q8Y6Z8	Cytoplasmic	3.244 *	0	CytoplasmicMembrane	0	0	OTHER	0.004054	0.000486	0.000389	0.995071		CYT	score=-0.200913			CYT
Q8Y7F3	Cytoplasmic	3.689 *	0	Cytoplasmic	0	0	OTHER	0.005253	0.000306	0.000945	0.993496		CYT	score=-0.200913			CYT
P67288	Extracellular	2.291 *	2	CytoplasmicMembrane	0	1	OTHER	0.072034	0.004483	0.130340	0.793144		TMH	score=5.52897	margin=3.86038		non cyt
P66166	Cytoplasmic	3.105 *	0	Cytoplasmic	0	0	OTHER	0.004847	0.004067	0.000807	0.990280		CYT	score=-0.200913			CYT
Q927C3	Membrane	4.947 *	2	CytoplasmicMembrane	0	9	OTHER	0.001972	0.000180	0.003706	0.994142		TMH	score=12.8203	margin=13.021213		non cyt
Q8Y802	Cytoplasmic	3.997 *	0	Cytoplasmic	0	0	OTHER	0.002684	0.000095	0.000322	0.996898		CYT	score=-0.200913			CYT
Q8Y8Y2	Cytoplasmic	4.664 *	0	Cytoplasmic	0	0	OTHER	0.006921	0.000525	0.001071	0.991483		CYT	score=-0.200913			CYT
Q8Y6A0	Cytoplasmic	4.277 *	0	Cytoplasmic	0	0	OTHER	0.015835	0.000213	0.000747	0.983205		CYT	score=-0.200913			CYT
Q8Y5F3	Cytoplasmic	3.945 *	0	Cytoplasmic	0	0	OTHER	0.009326	0.001861	0.000899	0.987914		CYT	score=-0.200913			CYT
Q8YAV9	Cytoplasmic	2.738 *	0	Unknown	1	0	OTHER	0.080316	0.020796	0.001780	0.897108		CYT	score=-0.200913			CYT
Q8Y7I1	Cytoplasmic	4.604 *	0	Cytoplasmic	0	0	OTHER	0.008848	0.000491	0.001469	0.989193		CYT	score=-0.200913			CYT
Q8YA92	Cytoplasmic	4.740 *	0	Cytoplasmic	0	0	OTHER	0.059593	0.000828	0.003865	0.935713		CYT	score=-0.200913			CYT
Q8Y8P5	Cytoplasmic	4.818 *	0	Cytoplasmic	0	0	OTHER	0.018339	0.000469	0.007831	0.973361		CYT	score=-0.200913			CYT
Q8Y7C8	Cytoplasmic	2.978 *	0	Cytoplasmic	0	0	OTHER	0.050859	0.079646	0.000935	0.868559		CYT	score=-0.200913			CYT
Q8YA74	Cytoplasmic	2.895 *	0	CytoplasmicMembrane	0	0	LIPO(Sec/SPII)	0.001319	0.000098	0.998352	0.000231	CS pos: 22-23. LAA-CG. Pr: 0.9988	SpII	score=19.6895	margin=11.7143	cleavage=22-23	non cyt
Q8YAV0	Membrane	4.248 *	2	CytoplasmicMembrane	0	3	LIPO(Sec/SPII)	0.000895	0.000072	0.998136	0.000897	CS pos: 22-23. ISG-CG. Pr: 0.9978	TMH	score=7.0189	margin=3.35579		non cyt
Q8Y8L0	Cytoplasmic	3.632 *	0	Cytoplasmic	0	0	OTHER	0.002983	0.000672	0.000481	0.995864		CYT	score=-0.200913			CYT
Q8Y5X2	Cytoplasmic	4.063 *	0	Cytoplasmic	0	0	OTHER	0.003059	0.000388	0.000774	0.995779		CYT	score=-0.200913			CYT
Q8YAC5	Membrane	2.915 *	2	Unknown	1	0	OTHER	0.006682	0.000235	0.001145	0.991938		CYT	score=-0.200913			non cyt
Q8Y6X1	Cytoplasmic	4.645 *	0	Cytoplasmic	0	0	OTHER	0.001133	0.000197	0.000464	0.998206		CYT	score=-0.200913			CYT
Q8Y3I2	Membrane	4.628 *	2	CytoplasmicMembrane	0	6	LIPO(Sec/SPII)	0.001285	0.000109	0.998174	0.000431	CS pos: 26-27. LSG-CG. Pr: 0.9988	SpII	score=18.0195	margin=0.4038	cleavage=26-27	non cyt
Q8Y5H9	Cytoplasmic	4.573 *	0	CytoplasmicMembrane	0	0	OTHER	0.005707	0.000431	0.001250	0.992612		CYT	score=-0.200913			CYT
Q8Y5W4	Membrane	2.014 *	2	CytoplasmicMembrane	0	1	OTHER	0.009368	0.020329	0.011049	0.959254		CYT	score=-0.200913			non cyt
Q8Y8G3	Cytoplasmic	4.940 *	0	Cytoplasmic	0	0	OTHER	0.003781	0.000192	0.000527	0.995500		CYT	score=-0.200913			CYT
Q8Y489	Cytoplasmic	3.266 *	0	Cytoplasmic	0	0	OTHER	0.010019	0.000679	0.000649	0.988653		CYT	score=-0.200913			CYT
P66144	Extracellular	2.514 *	2	Cytoplasmic	0	0	OTHER	0.035368	0.011082	0.005927	0.947623		CYT	score=-0.200913			non cyt
Q8Y8D8	Cytoplasmic	2.808 *	0	Unknown	1	0	OTHER	0.010826	0.000574	0.002222	0.986378		CYT	score=-0.200913			CYT
Q8Y749	Cytoplasmic	2.100 *	0	Unknown	1	0	OTHER	0.020862	0.002586	0.007417	0.969136		CYT	score=-0.200913			CYT
Q8Y605	Cytoplasmic	2.807 *	0	Cytoplasmic	0	1	OTHER	0.001694	0.000167	0.001434	0.996705		CYT	score=-0.200913	margin=1.671937		non cyt
Q8Y8A7	Cytoplasmic	4.210 *	0	Cytoplasmic	0	0	OTHER	0.005106	0.000350	0.000936	0.993608		CYT	score=-0.200913			CYT
Q8Y8G0	Cytoplasmic	3.143 *	0	Unknown	1	0	OTHER	0.006770	0.001810	0.000757	0.990664		CYT	score=-0.200913			CYT
Q8Y5F6	Cytoplasmic	3.815 *	0	Cytoplasmic	0	0	OTHER	0.006196	0.000236	0.000958	0.992610		CYT	score=-0.200913			CYT
Q8Y5I2	Membrane	2.979 *	2	Unknown	1	0	LIPO(Sec/SPII)	0.001743	0.000092	0.997845	0.000321	CS pos: 20-21. LAG-CN. Pr: 0.9987	SpII	score=15.799	margin=6.15693	cleavage=20-21	non cyt
Q8Y648	Cytoplasmic	2.886 *	0	Cytoplasmic	0	0	OTHER	0.011429	0.000651	0.003000	0.984920		CYT	score=-0.200913			CYT
Q8Y756	Cytoplasmic	4.895 *	0	Cytoplasmic	0	0	OTHER	0.014493	0.001023	0.002490	0.981994		CYT	score=-0.200913			CYT
Q8Y8J0	Cytoplasmic	4.172 *	0	Cytoplasmic	0	0	OTHER	0.004306	0.000349	0.000337	0.995008		CYT	score=-0.200913			CYT
Q8Y9J4	Cytoplasmic	3.261 *	0	Cytoplasmic	0	0	OTHER	0.006764	0.000135	0.001641	0.991460		CYT	score=-0.200913			CYT
Q8Y6L7	Membrane	3.041 *	2	Cytoplasmic	0	0	OTHER	0.067158	0.000920	0.034108	0.897815		CYT	score=-0.200913			non cyt
Q8Y6R8	Cytoplasmic	4.684 *	0	Cytoplasmic	0	0	OTHER	0.009244	0.000596	0.000690	0.989470		CYT	score=-0.200913			CYT
Q8YAL2	Cytoplasmic	3.528 *	0	Cytoplasmic	0	0	OTHER	0.007924	0.000379	0.001092	0.990605		CYT	score=-0.200913			CYT
Q8YAD8	Membrane	3.247 *	2	Unknown	1	1	SP(Sec/SPI)	0.701797	0.003859	0.194936	0.099408	CS pos: 33-34. SVT-QE. Pr: 0.1050	SpI	score=8.20255	margin=7.19118	cleavage=26-27	non cyt
Q8Y4N3	Cytoplasmic	4.898 *	0	Cellwall	0	0	OTHER	0.003210	0.000141	0.000278	0.996372		CYT	score=-0.200913			CYT
Q8Y4D0	Cytoplasmic	4.786 *	0	Unknown	1	0	OTHER	0.006322	0.000249	0.000711	0.992718		CYT	score=-0.200913			CYT
Q92AN7	Cytoplasmic	3.860 *	0	Cytoplasmic	0	0	OTHER	0.006617	0.000268	0.000957	0.992159		CYT	score=-0.200913			CYT
Q92CI8	Cytoplasmic	4.163 *	0	Cytoplasmic	0	0	OTHER	0.048380	0.015487	0.002241	0.933892		CYT	score=-0.200913			CYT
Q8Y6I3	Cytoplasmic	3.845 *	0	Cytoplasmic	0	0	OTHER	0.005687	0.000306	0.000628	0.993379		CYT	score=-0.200913			CYT
Q8Y908	Cytoplasmic	2.675 *	0	Cytoplasmic	0	0	OTHER	0.027221	0.001645	0.003711	0.967423		CYT	score=-0.200913			CYT
Q8Y438	Membrane	4.893 *	2	CytoplasmicMembrane	0	8	OTHER	0.002289	0.000152	0.001290	0.996269		TMH	score=0.598331	margin=0.799244		non cyt
Q8Y702	Cytoplasmic	3.140 *	0	Unknown	1	0	OTHER	0.002071	0.000231	0.000257	0.997441		CYT	score=-0.200913			CYT
Q8Y9A3	Cytoplasmic	3.072 *	0	Cytoplasmic	0	0	OTHER	0.006533	0.000158	0.000459	0.992850		CYT	score=-0.200913			CYT
Q8Y8D3	Cytoplasmic	4.628 *	0	Cytoplasmic	0	0	OTHER	0.026388	0.000664	0.001259	0.971689		CYT	score=-0.200913			CYT
Q8Y7C0	Cytoplasmic	4.837 *	0	Cytoplasmic	0	0	OTHER	0.005774	0.001197	0.001176	0.991853		CYT	score=-0.200913			CYT
Q9EYW9	Cytoplasmic	4.729 *	0	Cytoplasmic	0	0	OTHER	0.005372	0.001491	0.001383	0.991754		CYT	score=-0.200913			CYT
Q7AP93	Cytoplasmic	3.171 *	0	Unknown	1	0	OTHER	0.015009	0.003579	0.001687	0.979726		CYT	score=-0.200913			CYT
Q8Y992	Membrane	4.744 *	2	CytoplasmicMembrane	0	7	LIPO(Sec/SPII)	0.011069	0.000692	0.739054	0.249185	CS pos: 24-25. VIG-CL. Pr: 0.7376	TMH	score=4.99595	margin=5.196863		non cyt
Q8Y404	Cytoplasmic	3.428 *	0	Cytoplasmic	0	0	OTHER	0.005473	0.000536	0.001014	0.992977		CYT	score=-0.200913			CYT
Q8Y3T0	Membrane	4.906 *	2	CytoplasmicMembrane	0	6	OTHER	0.076562	0.000272	0.010836	0.912330		TMH	score=0.13196	margin=0.332873		non cyt
Q8YAK2	Cytoplasmic	3.763 *	0	Cytoplasmic	0	0	OTHER	0.005267	0.002018	0.000952	0.991763		CYT	score=-0.200913			CYT
Q8YAR3	Cytoplasmic	2.400 *	0	Unknown	1	1	OTHER	0.000528	0.000163	0.014994	0.984314		TMH	score=15.2053	margin=15.406213		non cyt
Q7AP92	Cytoplasmic	2.488 *	0	CytoplasmicMembrane	0	0	OTHER	0.034509	0.001709	0.004580	0.959202		CYT	score=-0.200913			CYT
Q8Y4S1	Membrane	4.953 *	2	CytoplasmicMembrane	0	12	OTHER	0.059805	0.002880	0.027979	0.909336		TMH	score=13.396	margin=10.4238		non cyt
P53434	Cytoplasmic	4.799 *	0	Cytoplasmic	0	0	OTHER	0.001824	0.000114	0.000303	0.997758		CYT	score=-0.200913			CYT
Q8Y3S9	Membrane	4.819 *	2	CytoplasmicMembrane	0	5	OTHER	0.254685	0.002157	0.007568	0.735589		CYT	score=-0.200913	margin=0.277622		non cyt
Q8Y9H1	Cytoplasmic	4.659 *	0	Cytoplasmic	0	0	OTHER	0.008258	0.000522	0.002143	0.989078		CYT	score=-0.200913			CYT
Q8Y7G1	Cytoplasmic	3.930 *	0	Cytoplasmic	0	0	OTHER	0.002985	0.000897	0.000632	0.995485		CYT	score=-0.200913			CYT
Q8Y8S4	Cytoplasmic	4.509 *	0	Cytoplasmic	0	0	OTHER	0.024836	0.000312	0.001295	0.973557		CYT	score=-0.200913			CYT
Q8Y6C1	Cytoplasmic	4.626 *	0	Cytoplasmic	0	0	OTHER	0.018149	0.002044	0.002527	0.977280		CYT	score=-0.200913			CYT
Q8YAB9	Cytoplasmic	4.715 *	0	Cytoplasmic	0	0	OTHER	0.041353	0.003720	0.013513	0.941414		CYT	score=-0.200913			CYT
P0DJP1	Extracellular	2.243 *	2	Cytoplasmic	0	0	OTHER	0.015048	0.006173	0.010730	0.968049		CYT	score=-0.200913			non cyt
Q929L9	Cytoplasmic	3.977 *	0	Cytoplasmic	0	0	OTHER	0.005422	0.000200	0.000654	0.993725		CYT	score=-0.200913			CYT
Q8Y8K7	Cytoplasmic	4.957 *	0	Cytoplasmic	0	0	OTHER	0.002643	0.000161	0.000676	0.996520		CYT	score=-0.200913			CYT
Q8Y5B6	Cytoplasmic	4.047 *	0	Cytoplasmic	0	0	OTHER	0.008446	0.000519	0.001146	0.989888		CYT	score=-0.200913			CYT
Q8YAJ7	Extracellular	4.058 *	2	Unknown	1	0	OTHER	0.008019	0.001287	0.001017	0.989678		CYT	score=-0.200913			non cyt
Q8Y4K1	Cytoplasmic	4.341 *	0	Cytoplasmic	0	0	OTHER	0.001490	0.000229	0.000286	0.997995		CYT	score=-0.200913			CYT
Q8Y3T9	Cytoplasmic	2.057 *	0	Unknown	1	0	OTHER	0.007248	0.000149	0.000478	0.992125		CYT	score=-0.200913			CYT
Q8Y979	Cytoplasmic	2.779 *	0	Cytoplasmic	0	0	OTHER	0.001849	0.004139	0.000330	0.993681		CYT	score=-0.200913			CYT
Q8Y9B5	Membrane	2.995 *	2	Unknown	1	1	LIPO(Sec/SPII)	0.000918	0.000088	0.998844	0.000151	CS pos: 22-23. LTA-CG. Pr: 0.9992	SpII	score=22.5235	margin=10.9094	cleavage=22-23	non cyt
Q8Y4M9	Cytoplasmic	4.148 *	0	Cytoplasmic	0	0	OTHER	0.001090	0.000074	0.000119	0.998718		CYT	score=-0.200913			CYT
Q8YAG3	Cytoplasmic	4.786 *	0	Cytoplasmic	0	0	OTHER	0.002647	0.000071	0.000228	0.997054		CYT	score=-0.200913			CYT
Q8Y3V1	Cytoplasmic	4.895 *	0	Cytoplasmic	0	0	OTHER	0.003602	0.000942	0.000205	0.995251		CYT	score=-0.200913			CYT
Q8Y4L9	Membrane	4.886 *	2	CytoplasmicMembrane	0	5	OTHER	0.000804	0.000090	0.002836	0.996270		TMH	score=6.61108	margin=6.811993		non cyt
Q8Y706	Cytoplasmic	4.642 *	0	Cytoplasmic	0	0	OTHER	0.001987	0.000287	0.000286	0.997439		CYT	score=-0.200913			CYT
P67055	Cytoplasmic	4.153 *	0	Cytoplasmic	0	0	OTHER	0.010637	0.000543	0.000304	0.988516		CYT	score=-0.200913			CYT
Q8Y3S6	Cytoplasmic	2.434 *	0	Cytoplasmic	0	0	OTHER	0.006194	0.000320	0.001038	0.992448		CYT	score=-0.200913			CYT
Q8Y555	Cytoplasmic	4.343 *	0	CytoplasmicMembrane	0	2	OTHER	0.018530	0.000527	0.002838	0.978105		CYT	score=-0.200913			non cyt
Q8Y9J0	Cytoplasmic	4.896 *	0	Cytoplasmic	0	0	OTHER	0.002972	0.000250	0.000350	0.996428		CYT	score=-0.200913			CYT
Q8Y4J9	Membrane	2.732 *	2	Unknown	1	1	OTHER	0.430656	0.000756	0.065337	0.503250		SpI	score=4.1792	margin=4.380113	cleavage=20-21	non cyt
